# Supplementary material for: Identification of RNA-Binding Protein Targets with HyperTRIBE in Saccharomyces cerevisiae
Source: Int J Mol Sci. 2023 May 20;24(10):9033. doi: 10.3390/ijms24109033 (PMC10218906; doi:10.3390/ijms24109033)
Supplement: Supplementary file 1 [file ijms-24-09033-s001.zip]

Archive with 5 entries (5 files):
- ijms-2381896-Supplementary figures and experimental procedures.pdf
- ijms-2381896-supplementary_tableS1_Detected_sites_in_KHD1_HyperTRIBE.xlsx
- ijms-2381896-supplementary_tableS2_Detected_genes_in_KHD1_HyperTRIBE.xlsx
- ijms-2381896-supplementary_tableS3_Detected_sites_in_BFR1_HyperTRIBE.xlsx
- ijms-2381896-supplementary_tableS4_Detected_ genes_BFR1_HyperTRIBE.xlsx
