# Supplementary material for: Identification of RNA-Binding Protein Targets with HyperTRIBE in Saccharomyces cerevisiae
Source: Int J Mol Sci. 2023 May 20;24(10):9033. doi: 10.3390/ijms24109033 (PMC10218906; doi:10.3390/ijms24109033)
Supplement: Supplementary file 1 [file ijms-24-09033-s001.zip › ijms-2381896-supplementary_tableS1_Detected_sites_in_KHD1_HyperTRIBE.xlsx]

## Sheet: Repeat_1_only
Gene_name	Identifier_str	A	T	C	G
FIG2	III_267469	44	0	0	201
FIG2	III_267495	99	0	0	173
FIG2	III_267545	245	0	0	29
FIG2	III_267769	228	0	0	77
FIG2	III_267776	249	0	0	83
FIG2	III_268061	152	0	0	200
FIG2	III_268294	243	0	0	72
FIG2	III_268444	235	0	0	48
FIG2	III_268868	271	0	2	63
FIG2	III_269017	228	1	0	50
FIG2	III_269062	247	0	0	38
FIG2	III_269085	194	0	0	39
FIG2	III_269195	338	0	0	49
FIG2	III_269274	316	0	0	44
FIG2	III_269342	267	0	0	61
FIG2	III_269364	290	2	1	33
FIG2	III_269498	109	0	0	262
FIG2	III_269624	260	0	0	58
FIG2	III_269785	85	0	0	241
FIG2	III_269795	134	1	0	181
FIG2	III_269799	202	0	0	117
FIG2	III_269828	121	0	0	217
FIG2	III_269840	253	0	0	96
FIG2	III_269947	236	0	0	83
FIG2	III_269948	103	1	0	214
FIG2	III_270781	183	0	0	213
FIG2	III_270976	60	0	0	228
FIG2	III_271102	319	2	0	72
FIG2	III_271118	367	0	1	70
FIG2	III_271283	406	0	0	82
FIG2	III_271542	359	1	0	48
FIG2	III_271603	89	0	0	264
FIG2	III_271688	230	0	0	106
FIG2	III_271736	323	0	0	68
FIG2	III_271931	259	1	0	125
FIG2	III_271958	350	1	0	56
FIG2	III_271962	353	0	0	69
PRM7	IV_382028	0	77	105	0
PRM7	IV_382029	0	147	35	0
PRM7	IV_382206	0	223	73	0
PRM7	IV_382209	0	209	88	0
PRM7	IV_382771	0	255	39	0
PRM7	IV_383124	0	150	105	0
PRM7	IV_383136	0	187	45	0
PRM7	IV_383187	2	200	26	0
PRM7	IV_383199	0	191	40	0
PRM7	IV_383316	0	136	56	1
PRM7	IV_383340	0	155	50	0
PRM7	IV_383352	0	150	46	0
PRM7	IV_383355	0	153	41	0
PRM7	IV_383409	0	202	25	0
PRM7	IV_383410	0	189	38	0
PRM7	IV_383416	0	176	58	0
PRM7	IV_383568	0	207	45	0
PRM7	IV_383586	0	231	27	0
PRM7	IV_383602	0	149	79	0
PRM7	IV_383607	0	145	76	0
PRM7	IV_383856	0	211	41	0
PRM7	IV_383903	1	235	31	0
PRM7	IV_383997	0	236	28	0
PRM7	IV_384030	0	124	125	1
FLO11	IX_390198	0	123	80	0
FLO11	IX_390267	0	136	16	0
FLO11	IX_390298	0	107	52	2
FLO11	IX_390624	0	140	30	0
FLO11	IX_390795	2	85	47	0
FLO11	IX_390834	0	99	41	1
FLO11	IX_390996	0	124	47	0
FLO11	IX_391176	1	138	16	0
FLO11	IX_391177	0	131	24	0
FLO11	IX_392826	0	143	21	0
FLO11	IX_393065	0	112	20	0
FLO11	IX_393068	0	101	31	2
FLO11	IX_393079	0	111	16	0
FLO5	VIII_525715	60	0	0	12
FLO5	VIII_525742	27	0	0	40
FLO5	VIII_526112	97	0	0	23
FLO5	VIII_526614	59	0	0	27
FLO5	VIII_526745	71	0	2	20
FLO5	VIII_526749	70	0	0	31
FLO5	VIII_526859	94	0	2	15
FLO5	VIII_526880	85	0	0	15
FLO5	VIII_526922	78	0	0	36
FLO5	VIII_527015	81	0	1	22
FLO5	VIII_527019	60	0	0	44
FLO5	VIII_527154	110	0	0	24
FLO5	VIII_528122	108	0	0	26
MTL1	VII_529264	636	0	0	223
MTL1	VII_529270	621	0	3	225
MTL1	VII_529638	993	0	0	119
MTL1	VII_529644	930	0	1	117
MTL1	VII_530106	462	0	2	124
MTL1	VII_530224	838	0	0	95
MTL1	VII_530582	794	0	1	184
MTL1	VII_530620	877	0	0	160
MTL1	VII_530730	666	0	1	77
MTL1	VII_530851	785	0	1	157
MTL1	VII_530856	831	1	3	111
MTL1	VII_530860	805	0	1	147
AGA1	XIV_703791	432	0	1	72
AGA1	XIV_703959	283	1	1	308
AGA1	XIV_704139	477	0	0	83
AGA1	XIV_704992	443	1	0	62
AGA1	XIV_705099	420	0	0	139
AGA1	XIV_705278	367	0	2	185
AGA1	XIV_705289	474	0	0	127
AGA1	XIV_705319	486	0	1	82
AGA1	XIV_705822	90	1	0	141
PRY3	X_291357	1	385	134	0
PRY3	X_292379	0	493	77	1
PRY3	X_292397	0	453	80	0
PRY3	X_292444	0	426	89	1
PRY3	X_292448	1	405	111	0
PRY3	X_292449	0	322	195	0
PRY3	X_292510	0	417	78	0
PRY3	X_292817	3	307	64	0
PRY3	X_292851	0	313	44	2
VRP1	XII_803307	0	445	68	0
VRP1	XII_803546	0	328	144	0
VRP1	XII_803583	0	351	75	0
VRP1	XII_803595	0	297	106	0
VRP1	XII_803653	1	369	59	0
VRP1	XII_803656	0	368	64	0
VRP1	XII_804011	0	564	67	2
VRP1	XII_804273	0	348	98	3
VRP1	XII_804953	0	257	39	0
SLS1	XII_422411	0	145	22	0
SLS1	XII_422921	0	133	18	0
SLS1	XII_422956	0	134	26	1
SLS1	XII_423036	0	172	25	0
SLS1	XII_423037	0	166	31	1
SLS1	XII_423038	0	165	32	0
SLS1	XII_423040	0	149	43	0
YNL054W-B	XIV_520482	82	0	0	11
YNL054W-B	XIV_521347	55	0	0	11
YNL054W-B	XIV_521396	66	0	0	10
YNL054W-B	XIV_521613	44	0	0	22
YNL054W-B	XIV_522074	47	0	0	8
YNL054W-B	XIV_522087	50	0	0	8
YNL054W-B	XIV_522144	83	0	0	24
IRA2	XV_171816	56	0	1	10
IRA2	XV_172040	37	0	0	9
IRA2	XV_172140	39	0	0	5
IRA2	XV_172426	58	0	0	11
IRA2	XV_172698	43	0	0	6
IRA2	XV_179201	64	0	0	12
MSB2	VII_517165	312	0	2	47
MSB2	VII_517375	302	4	1	56
MSB2	VII_517538	295	0	0	52
MSB2	VII_517696	315	0	0	39
MSB2	VII_518125	229	0	0	39
URB1	XI_413227	0	25	16	0
URB1	XI_413570	0	39	8	0
URB1	XI_415279	0	43	7	0
URB1	XI_415674	1	56	8	0
URB1	XI_416592	0	34	12	0
CLN3	I_66186	0	694	164	0
CLN3	I_66363	0	520	70	1
CLN3	I_66775	0	367	104	0
CLN3	I_67297	0	496	111	1
DAN4	X_713853	0	248	61	0
DAN4	X_715344	0	148	109	2
DAN4	X_715467	0	216	32	2
DAN4	X_715471	0	159	84	0
DEF1	XI_336750	0	564	67	1
DEF1	XI_337037	0	560	78	1
DEF1	XI_337354	0	548	81	0
DEF1	XI_337359	0	568	65	1
EGT2	XIV_24987	309	0	0	76
EGT2	XIV_25113	255	0	0	135
EGT2	XIV_26133	404	0	0	46
EGT2	XIV_26142	376	0	3	97
FLO1	I_204108	83	0	0	10
FLO1	I_206013	44	0	0	14
FLO1	I_206553	63	0	0	8
FLO1	I_207353	86	0	0	10
FLO10	XI_648114	32	0	0	9
FLO10	XI_648327	32	0	0	18
FLO10	XI_648549	56	0	0	15
FLO10	XI_648648	56	0	0	16
REA1	XII_353294	0	26	4	0
REA1	XII_355708	0	21	8	0
REA1	XII_360498	0	30	6	0
REA1	XII_363405	0	28	4	0
RPO21	IV_206102	1	314	43	0
RPO21	IV_206103	0	286	72	0
RPO21	IV_206133	0	286	54	0
RPO21	IV_206382	0	191	48	0
SCD5	XV_936909	0	201	26	0
SCD5	XV_937516	0	326	37	0
SCD5	XV_937798	0	145	180	0
SCD5	XV_937866	0	145	195	0
SED4	III_233742	0	99	18	0
SED4	III_233802	0	98	19	0
SED4	III_234181	1	96	17	0
SED4	III_235119	0	115	13	0
YBL081W	II_72422	571	0	0	65
YBL081W	II_72428	442	0	0	165
YBL081W	II_72655	534	0	0	195
YBL081W	II_72873	148	0	0	103
YDR034C-D	IV_515452	0	69	8	0
YDR034C-D	IV_516488	0	44	7	1
YDR034C-D	IV_516670	0	25	13	0
YDR034C-D	IV_516674	0	25	13	0
CLG1	VII_88068	237	0	0	46
CLG1	VII_88229	281	0	0	124
CLG1	VII_88937	291	0	0	114
CYC8	II_463689	0	317	101	0
CYC8	II_464749	0	173	29	0
CYC8	II_465552	1	216	41	0
ECM29	VIII_42547	26	0	0	4
ECM29	VIII_42969	23	0	0	3
ECM29	VIII_45351	54	0	0	7
HKR1	IV_1307410	370	0	0	74
HKR1	IV_1307425	414	0	0	63
HKR1	IV_1309178	417	2	1	59
IRA1	II_520307	0	28	4	0
IRA1	II_522276	0	39	6	0
IRA1	II_524116	0	31	4	0
LOS1	XI_51020	23	0	0	3
LOS1	XI_51821	34	0	0	14
LOS1	XI_53317	24	0	0	5
MPT5	VII_168001	223	0	0	25
MPT5	VII_168793	169	0	0	36
MPT5	VII_169074	144	0	0	29
PAN1	IX_368819	0	106	30	0
PAN1	IX_368872	0	93	29	0
PAN1	IX_369074	0	93	24	0
QNS1	VIII_247953	176	0	0	23
QNS1	VIII_248138	213	0	1	26
QNS1	VIII_248329	112	0	0	14
SCW4	VII_1049382	0	847	117	1
SCW4	VII_1049460	0	725	98	0
SCW4	VII_1049722	0	1196	152	0
SNF5	II_779831	144	0	0	44
SNF5	II_779846	140	0	0	43
SNF5	II_781872	97	0	0	81
SOK2	XIII_305167	0	183	28	0
SOK2	XIII_305503	0	166	37	0
SOK2	XIII_305509	0	140	58	0
TAO3	IX_108267	0	40	8	0
TAO3	IX_108337	0	36	4	0
TAO3	IX_110000	0	43	5	0
TGL5	XV_477218	0	64	11	0
TGL5	XV_477514	0	93	14	0
TGL5	XV_479082	0	85	37	0
TOR2	XI_56342	0	68	9	0
TOR2	XI_62492	0	27	4	0
TOR2	XI_62784	0	35	7	0
YAR009C	I_163925	0	66	18	0
YAR009C	I_163926	0	75	9	0
YAR009C	I_163974	0	61	46	0
ZRG8	V_219506	0	45	15	0
ZRG8	V_220513	0	53	8	0
ZRG8	V_220752	0	36	4	0
ACA1	V_240470	0	154	42	0
ACA1	V_240946	0	168	23	0
AHK1	IV_327462	39	0	0	5
AHK1	IV_327626	21	0	0	4
ALK2	II_207621	21	0	0	4
ALK2	II_208273	43	0	0	16
BCK1	X_248638	33	0	0	4
BCK1	X_249558	35	0	0	4
BDF2	IV_331828	197	1	0	129
BDF2	IV_332496	272	0	0	109
BLM10	VI_127390	40	0	0	6
BLM10	VI_128780	74	0	0	12
BSC1	IV_384642	0	208	27	0
BSC1	IV_384660	0	161	62	0
BUD2	XI_268188	0	30	8	0
BUD2	XI_268377	0	31	4	0
CDC23	VIII_437432	0	27	4	0
CDC23	VIII_437819	0	24	4	0
CDC9	IV_166868	0	46	6	0
CDC9	IV_167038	0	43	9	0
CIN1	XV_990356	18	0	0	2
CIN1	XV_990893	37	0	0	7
CMR2	XV_500109	0	18	2	0
CMR2	XV_500332	0	23	7	0
DIE2	VII_947951	58	0	0	26
DIE2	VII_948868	38	0	0	10
ECM27	X_625413	80	0	0	13
ECM27	X_626327	64	0	0	26
ECM30	XII_1009949	0	120	19	0
ECM30	XII_1011024	0	63	66	0
EST2	XII_766911	32	0	1	4
EST2	XII_767316	31	0	0	4
FAB1	VI_186470	42	0	0	5
FAB1	VI_189946	63	0	0	10
FRE7	XV_41614	27	0	0	4
FRE7	XV_42008	22	0	0	4
FRK1	XVI_283852	0	88	24	0
FRK1	XVI_283973	0	74	16	0
GAB1	XII_1058287	79	1	0	62
GAB1	XII_1058288	109	0	0	34
GAL11	XV_235255	151	0	1	25
GAL11	XV_237799	193	0	0	26
GAS5	XV_268676	341	0	1	62
GAS5	XV_269386	489	0	0	169
GAT2	XIII_541658	237	0	0	42
GAT2	XIII_542381	304	1	0	83
GCN1	VII_135597	42	0	0	6
GCN1	VII_137206	72	0	0	13
GSC2	VII_548424	181	0	0	44
GSC2	VII_552393	235	0	0	68
HAP1	XII_649382	139	0	0	16
HAP1	XII_650120	192	0	1	58
HMI1	XV_140336	0	23	4	0
HMI1	XV_140351	0	22	5	0
HRK1	XV_824230	0	126	51	0
HRK1	XV_824337	0	169	26	0
IRC8	X_340807	44	0	0	6
IRC8	X_342237	29	0	0	11
JSN1	X_595178	2	200	26	0
JSN1	X_596034	0	138	16	0
LAM5	VI_46497	0	156	19	0
LAM5	VI_46997	0	125	16	1
LAP3	XIV_200698	623	0	3	118
LAP3	XIV_200743	609	1	0	76
LYS9	XIV_715124	0	159	25	0
LYS9	XIV_715206	0	162	51	0
MET6	V_341684	0	414	242	3
MET6	V_341971	3	629	268	0
MOT1	XVI_400215	0	56	15	0
MOT1	XVI_402529	0	27	3	0
NAB3	XVI_185936	0	268	31	0
NAB3	XVI_185945	0	240	32	0
NAT1	IV_379171	0	234	29	0
NAT1	IV_380317	0	191	42	0
NIP1	XIII_893459	0	144	21	0
NIP1	XIII_894299	0	184	21	0
PDC1	XII_233028	0	3321	550	7
PDC1	XII_233587	0	2687	764	0
PIN4	II_123574	0	94	84	0
PIN4	II_123697	0	147	41	0
PMD1	V_429464	0	31	4	0
PMD1	V_429811	0	24	4	0
POL12	II_152803	0	21	4	0
POL12	II_153182	0	42	6	0
PPH21	IV_219697	0	98	12	0
PPH21	IV_220222	0	241	44	1
PTK1	XI_68683	0	128	20	0
PTK1	XI_68914	0	96	38	0
PUF2	XVI_652340	0	72	8	0
PUF2	XVI_652582	0	46	9	0
ROM2	XII_864223	65	0	0	8
ROM2	XII_864364	93	0	0	14
SAG1	X_443672	0	160	22	0
SAG1	X_443722	1	186	27	0
SAM1	XII_516016	611	0	0	140
SAM1	XII_516320	874	0	0	134
SAM2	IV_1453418	0	355	231	0
SAM2	IV_1453790	0	549	204	0
SCP160	X_287154	0	144	30	0
SCP160	X_287580	0	144	37	0
SCY1	VII_353118	35	0	0	15
SCY1	VII_354014	37	0	0	15
SFP1	XII_926152	151	0	0	23
SFP1	XII_926311	126	1	0	74
SIA1	XV_582475	0	112	14	0
SIA1	XV_582854	0	79	11	0
STP4	IV_367251	2	326	70	0
STP4	IV_367773	0	294	79	0
SWI1	XVI_521206	32	0	0	12
SWI1	XVI_522690	44	0	0	18
SWI4	V_383359	0	40	7	0
SWI4	V_384660	0	31	9	0
TRA1	VIII_309821	34	0	0	4
TRA1	VIII_311779	31	0	0	8
URA2	X_166767	0	507	57	0
URA2	X_169265	0	200	33	0
USV1	XVI_115768	443	1	0	276
USV1	XVI_115774	650	1	3	87
VPS13	XII_54242	0	31	4	0
VPS13	XII_57966	0	33	4	0
VPS15	II_437318	33	0	0	4
VPS15	II_440482	18	0	0	3
YBL005W-B	II_223948	29	0	0	5
YBL005W-B	II_225896	16	0	0	5
YBL113C	II_1836	0	92	19	0
YBL113C	II_1872	0	83	16	1
YEL043W	V_72178	152	0	0	34
YEL043W	V_72296	142	0	0	16
YGR027W-B	VII_538214	27	0	0	30
YGR027W-B	VII_540623	43	0	0	10
YJR027W	X_475378	47	0	0	13
YJR027W	X_475448	61	0	0	13
YNL284C-B	XIV_98625	0	20	5	0
YNL284C-B	XIV_99430	0	35	6	0
ABP140	XV_785666	183	0	1	41
ACE2	XII_406551	0	33	4	0
ADE3	VII_906836	489	0	2	166
ADY3	IV_27497	0	18	2	0
AFT2	XVI_168124	0	75	64	0
AHC1	XV_376174	2	144	36	0
AIM3	II_457368	87	0	0	10
ALD4	XV_1040653	567	0	0	114
ALG12	XIV_678976	84	0	0	24
APC1	XIV_312726	30	0	0	4
ARB1	V_223583	0	411	78	0
ARC40	II_686496	0	365	168	1
ARV1	XII_623190	0	36	4	0
ASK10	VII_679667	123	0	0	19
ASN2	VII_740604	427	0	0	113
ATC1	IV_830929	0	82	17	0
ATP22	IV_1177301	0	85	33	0
ATP23	XIV_667523	0	127	18	0
AUS1	XV_353093	45	0	0	12
AVT1	X_438371	118	0	0	58
AVT2	V_30468	0	20	9	0
AVT3	XI_173525	225	0	0	25
AVT4	XIV_435027	115	0	0	112
AVT5	II_50939	18	0	0	2
AZF1	XV_534744	61	2	0	21
BAS1	XI_638029	71	0	0	11
BBC1	X_400449	0	219	38	0
BCK2	V_518285	115	0	0	17
BEM3	XVI_332147	0	39	10	0
BMH1	V_546185	1412	0	4	168
BMT2	II_527915	0	44	9	0
BNI1	XIV_133261	0	33	4	0
BOI1	II_65667	93	0	0	35
BOP3	XIV_549179	55	0	0	7
BPH1	III_182381	32	0	0	4
BRE5	XIV_718236	0	107	20	2
BSP1	XVI_884916	90	0	0	18
CAN1	V_32615	2	288	33	0
CAT2	XIII_194416	137	0	0	41
CCT2	IX_84370	286	0	0	32
CCT6	IV_837676	335	0	1	58
CDC24	I_63340	84	0	0	11
CDC43	VII_214803	96	0	0	17
CDC53	IV_225478	126	0	0	16
CHA1	III_16491	1	1131	148	0
CHA4	XII_338769	0	41	8	0
CHS3	II_286559	0	117	15	0
CIC1	VIII_211922	86	0	0	35
CLB4	XII_563195	35	0	0	5
CLU1	XIII_292442	129	0	0	38
CMR3	XVI_585422	0	142	18	0
COM2	V_421498	0	203	30	0
CPR4	III_239980	149	0	0	41
CRH1	VII_876723	1	365	114	0
CSF1	XII_307434	0	32	8	2
CSM2	IX_100078	0	26	3	0
CTT1	VII_656065	58	0	0	9
CWC22	VII_1046941	36	0	0	4
CWH43	III_145711	0	197	22	0
DAL3	IX_415395	0	31	4	0
DAL81	IX_400865	77	0	0	12
DCP2	XIV_404511	0	179	49	0
DDL1	XV_374367	0	55	7	0
DFG10	IX_260325	110	0	0	25
DMC1	V_548538	25	0	0	3
DOP1	IV_736830	0	45	5	0
DOT6	V_333868	0	387	87	0
DSE2	VIII_385720	620	2	5	131
DSL1	XIV_158837	2	81	43	0
ECM22	XII_601093	0	124	17	0
EDE1	II_129064	0	166	42	0
EHD3	IV_523469	0	127	17	0
ELG1	XV_603907	0	29	4	0
EMC1	III_45031	0	248	76	0
EMP65	V_451869	45	0	0	5
ERG11	VIII_120159	3	324	101	1
ERG25	VII_611403	327	0	0	37
ESC8	XV_294101	20	0	0	4
ESL1	IX_60658	0	78	11	0
FAS1	XI_104826	395	0	0	63
FAT3	XI_90451	0	29	29	0
FIR1	V_216242	39	0	0	11
FIT3	XV_1061013	1	3209	759	3
FKH2	XIV_496898	0	154	18	0
FMO1	VIII_455325	22	0	0	23
GAS1	XIII_887296	1248	0	2	168
GAT1	VI_96029	40	0	0	11
GCD1	XV_814975	155	0	0	43
GCD11	V_205881	341	0	1	66
GCN2	IV_1027133	0	37	6	0
GEA2	V_111758	47	2	0	6
GEP3	XV_726302	0	85	12	0
GIP3	XVI_293107	0	82	19	0
GIS1	IV_638979	164	0	1	22
GPD2	XV_217911	284	0	0	33
GPI13	XII_77385	0	88	16	0
GTR2	VII_827567	130	0	2	16
GTT3	V_124641	16	0	0	20
GUT1	VIII_37770	0	154	25	0
GUT2	IX_53349	0	357	74	2
GYP8	VI_80880	0	85	13	0
HAL5	X_107710	0	173	22	0
HAP2	VII_53210	0	89	75	0
HEK2	II_160961	3321	0	14	1102
HFD1	XIII_491477	0	256	50	0
HIR2	XV_403661	0	31	4	0
HMS2	X_705160	158	0	0	18
HOF1	XIII_336120	36	0	0	4
HOG1	XII_372095	329	0	0	62
HOM6	X_689464	0	152	25	1
HPF1	XV_29242	0	358	40	0
HSP104	XII_88730	825	1	0	111
HUL5	VII_239469	65	0	0	10
ICR1	IX_394763	0	72	8	0
IES1	VI_109127	0	94	21	0
ILS1	II_81786	0	349	54	0
IMA1	VII_1068355	0	26	4	0
IPT1	IV_589966	0	213	24	0
IRC19	XII_73979	48	0	0	13
IRR1	IX_306514	0	34	4	0
IST2	II_422191	0	182	22	0
ITR1	IV_1444244	1	744	212	3
IXR1	XI_381252	0	472	85	0
IZH1	IV_1435491	326	0	0	66
IZH3	XII_185686	0	202	114	0
KAP114	VII_46232	31	0	0	4
KAP122	VII_462215	37	0	0	12
KAP123	V_380843	0	133	56	0
KAP95	XII_825806	0	65	8	0
KEL2	VII_966962	0	41	5	0
KSP1	VIII_269765	0	137	30	0
LAA1	X_43932	0	40	5	0
LAM4	VIII_264685	0	88	11	2
LDB19	XV_920834	0	119	16	0
LHS1	XI_297776	83	0	0	12
LRE1	III_36216	78	0	0	24
LYS5	VII_215503	0	36	4	0
MAC1	XIII_318031	0	114	14	0
MAG1	V_455223	0	54	8	0
MDL2	XVI_30674	147	0	0	19
MDM32	XV_607069	89	0	0	14
MDS3	VII_126137	78	0	1	17
MED4	XV_659213	101	0	0	46
MGA1	VII_988414	67	0	0	8
MIG3	V_211009	0	28	4	0
MLO1	XIII_775393	0	92	13	0
MNN14	X_551665	37	0	0	9
MRI1	XVI_768592	140	0	0	28
MRP4	VIII_99954	169	0	0	28
MRPL3	XIII_322341	104	0	0	20
MRS2	XV_945306	34	0	0	7
MRS4	XI_532987	0	216	29	0
MRX12	X_441506	0	63	8	0
MRX4	XVI_232083	100	0	0	13
MSB1	XV_689020	51	0	0	7
MSN2	XIII_346493	0	71	8	0
MSN5	IV_1143205	91	2	1	20
MYO5	XIII_488732	101	0	0	23
NAM7	XIII_428681	0	116	16	0
NBA1	XV_198162	0	140	31	0
NCE103	XIV_560348	212	0	0	173
NCP1	VIII_192070	317	0	2	58
NEJ1	XII_675298	0	129	25	0
NEW1	XVI_123944	172	0	0	77
NMA111	XIV_396436	135	0	0	23
NNF2	VII_658049	97	0	0	20
NOC3	XII_154546	0	45	29	0
NPL3	IV_1329473	267	0	1	118
NPR1	XIV_294205	0	88	10	0
NSG1	VIII_370723	2	82	21	0
NTE1	XIII_157535	0	41	6	0
NUC1	X_40793	0	91	13	0
NUM1	IV_761822	134	0	0	21
NUP60	I_152526	82	0	0	12
OCA5	VIII_47064	0	117	18	0
OSH3	VIII_243705	103	0	0	12
OST3	XV_482225	194	1	0	57
OST4	IV_38596	473	0	0	73
PBI1	XVI_27416	0	53	12	0
PBP2	II_684162	111	0	0	16
PDA1	V_547252	487	0	0	103
PDC5	XII_411776	29	0	0	6
PDL32	XIII_443236	23	0	0	4
PDR11	IX_331079	0	31	4	0
PDR15	IV_1282492	67	0	0	24
PEP5	XIII_733878	44	0	0	6
PET111	XIII_781680	0	61	8	0
PEX31	VII_502971	29	0	0	4
PEX35	VII_833985	1	61	11	0
PEX6	XIV_21113	0	73	14	0
PHD1	XI_356922	368	1	3	46
PHO13	IV_33185	149	0	0	21
PHO87	III_195467	0	136	17	2
PHO90	X_63443	66	0	0	10
PIG1	XII_689741	0	47	13	0
PLB3	XV_306532	148	0	0	27
PMS1	XIV_474879	21	0	0	11
POP5	I_83220	27	0	0	3
PST1	IV_564193	430	0	0	81
PTR3	VI_211728	81	0	1	17
PUF3	XII_123468	0	61	13	0
PUF4	VII_466456	93	0	1	40
RAD24	V_537433	48	0	0	18
RAD3	V_528401	76	0	0	9
RAD9	IV_900079	0	57	12	0
RAV1	X_495534	0	71	14	0
RCE1	XIII_814958	0	41	8	0
RCK2	XII_635871	297	0	0	50
RCY1	X_51296	0	56	7	0
RDN25-2	XII_462104	0	32	4	0
RDN37-2	XII_462104	0	32	4	0
RET2	VI_250399	1	242	35	1
REX2	XII_260353	0	218	25	0
RGA2	IV_1231148	61	0	0	17
RGM1	XIII_624781	0	234	29	2
RIC1	XII_227360	0	48	8	0
RIM15	VI_71327	0	73	11	0
RIO2	XIV_255431	123	0	1	20
RMI1	XVI_503532	66	0	0	12
ROG3	VI_197926	72	0	0	9
ROX1	XVI_680019	548	0	0	74
ROY1	XIII_782664	0	29	10	0
RPA190	XV_965732	78	1	0	88
RPL4B	IV_472869	516	0	0	91
RPL7B	XVI_173358	23	0	0	3
RPO41	VI_60657	72	0	0	9
RPP0	XII_806611	2252	2	1	298
RSC1	VII_603607	108	0	0	20
RSC4	XI_452575	101	0	0	12
RSM28	IV_1437562	207	0	0	46
RTS3	VII_808898	1	556	85	1
SAP4	VII_65095	0	50	13	0
SCD6	XVI_793131	125	0	0	143
SCT1	II_204592	143	0	0	36
SDS23	VII_397070	0	153	24	1
SEC1	IV_783672	0	104	12	0
SEC15	VII_59756	53	0	0	8
SEC21	XIV_94309	223	2	0	29
SEC27	VII_252546	280	0	0	93
SEC59	XIII_295905	0	43	13	0
SEC7	IV_800376	0	68	10	0
SED1	IV_601570	5644	5	11	2005
SGN1	IX_356688	0	252	33	0
SHM1	II_737365	350	0	0	96
SHM2	XII_258142	0	1143	128	1
SHU1	VIII_98589	0	48	7	0
SIP4	X_268319	51	0	0	9
SIT1	V_27737	528	0	0	120
SIZ1	IV_1290471	70	0	0	8
SKI7	XV_470211	0	38	11	0
SKN7	VIII_513529	87	0	0	14
SKO1	XIV_321005	0	142	31	0
SLA2	XIV_190457	160	0	2	18
SLH1	VII_1037693	32	0	0	4
SLN1	IX_71636	0	41	5	0
SLX4	XII_414129	44	0	0	5
SMP3	XV_610111	0	79	17	0
SMY1	XI_288087	102	0	0	16
SMY2	II_580564	0	193	31	0
SNF3	IV_113752	84	0	0	44
SNG1	VII_892566	0	20	6	0
SNQ2	IV_469105	81	0	0	12
SNT2	VII_262944	0	65	9	0
SOG2	XV_999046	0	93	12	0
SPO16	VIII_402312	0	16	4	0
SPO22	IX_224606	0	18	2	0
SPO7	I_135941	119	0	0	26
SPP41	IV_1391815	55	0	0	16
SPT6	VII_724023	116	0	0	47
SRB8	III_255376	26	0	0	3
SRO7	XVI_634395	48	0	0	9
SRP72	XVI_154872	0	129	24	0
SRS2	X_257455	42	0	0	9
SSB1	IV_44470	1140	1	7	149
SSM4	IX_297843	0	78	10	2
STE11	XII_850396	53	0	0	6
STE2	VI_83591	32	0	0	4
STN1	IV_611412	62	0	0	15
STS1	IX_377307	0	32	14	0
STU1	II_155918	0	17	6	0
SUC2	IX_38965	774	0	0	118
SVL3	XVI_489079	0	114	36	0
SWI5	IV_749758	0	65	8	0
TAM41	VII_585685	149	0	0	34
TCO89	XVI_206310	32	0	1	4
TDA7	XIV_305915	0	300	38	3
TEA1	XV_956374	85	0	0	10
TEL1	II_51964	0	26	4	0
TFB2	XVI_320084	0	88	21	0
THR4	III_218027	546	0	0	101
TIM54	X_335119	149	0	0	17
TIP20	VII_231070	85	0	0	14
TIR2	XV_346542	0	57	8	1
TIR4	XV_345637	40	0	0	9
TML25	XII_385396	0	87	10	0
TOF1	XIV_124977	24	0	0	4
TOF2	XI_458944	0	25	3	0
TOR1	X_562619	33	0	0	6
TOS1	II_563609	2	852	114	0
TPC1	VII_677470	21	0	0	4
TPH3	X_407079	113	0	0	14
TPS3	XIII_790463	0	165	24	0
TRS65	VII_831400	71	0	0	56
TUB3	XIII_22936	0	246	38	0
TUP1	III_262112	0	219	35	0
UBP10	XIV_291474	207	0	0	24
UBR1	VII_861113	0	69	18	0
UBX3	IV_294604	0	114	13	1
UBX4	XIII_405075	0	201	37	0
UFD4	XI_423258	0	62	9	0
UME6	IV_866274	0	101	13	0
USO1	IV_347432	31	0	0	4
UTP20	II_231110	23	0	0	8
UTP25	IX_191208	1	47	6	0
UTP30	XI_556539	31	0	0	4
UTR2	V_79441	264	3	0	32
VAC14	XII_894410	50	0	0	9
VAC7	XIV_526701	52	0	0	9
VID27	XIV_248402	92	0	0	17
VIK1	XVI_71404	0	31	10	0
VPS55	X_518796	0	152	73	0
VPS8	I_144529	66	0	0	8
VTC3	XVI_515713	0	158	26	0
VTS1	XV_1012104	165	0	0	26
WHI2	XV_411330	158	1	0	31
WSC2	XIV_106429	0	156	50	0
WTM1	XV_771678	650	3	1	177
XBP1	IX_176355	0	172	27	0
YAK1	X_148866	0	149	29	1
YAP1802	VII_975211	0	165	20	0
YAR023C	I_179603	0	51	8	0
YBL100W-B	II_34546	55	0	0	7
YBR220C	II_663388	0	94	37	0
YBR225W	II_672902	85	0	0	14
YBR259W	II_731801	63	0	0	10
YBR284W	II_772477	17	0	2	4
YBT1	XII_44011	0	73	11	0
YCL049C	III_40145	0	288	33	0
YCT1	XII_30466	58	0	0	10
YDL199C	IV_102028	0	43	5	0
YDL211C	IV_79708	0	32	5	0
YDR210C-D	IV_879301	0	23	3	0
YEH1	XII_126139	70	0	0	15
YEL023C	V_109173	0	51	6	0
YER079W	V_319070	148	0	0	37
YER188W	V_568734	26	0	0	4
YGL230C	VII_64086	0	28	4	0
YGR026W	VII_533631	264	0	0	41
YGR054W	VII_597729	205	0	0	25
YGR109W-B	VII_710754	54	0	0	16
YHC1	XII_724918	0	141	59	1
YHR202W	VIII_502774	64	0	0	11
YHR214C-B	VIII_545625	0	92	11	0
YIL082W-A	IX_208857	41	0	0	13
YJL193W	X_72233	60	0	0	8
YJR012C	X_460005	0	107	37	0
YLL054C	XII_33509	0	25	4	0
YLR227W-B	XII_595595	30	0	0	39
YLR236C	XII_612032	0	17	2	1
YLR419W	XII_962486	34	0	0	4
YLR446W	XII_1026326	32	0	2	4
YND1	V_160558	46	0	0	8
YNL054W-A	XIV_520482	82	0	0	11
YNL190W	XIV_282985	875	0	1	100
YNR021W	XIV_669279	343	0	0	47
YOL036W	XV_258611	100	0	0	51
YOL075C	XV_192419	0	30	5	0
YOR131C	XV_572509	0	182	53	0
YOR192C-C	XV_704119	0	20	3	0
YOR238W	XV_784020	73	0	0	10
YOR342C	XV_966998	0	194	26	0
YOR343W-B	XV_973089	91	0	0	26
YPL216W	XVI_147099	27	0	0	4
YPR015C	XVI_590620	0	51	7	0
YPR071W	XVI_688735	85	0	0	14
YPR089W	XVI_715211	127	0	0	16
YPR117W	XVI_763487	33	0	0	11
YPR127W	XVI_790998	106	0	0	26
YPR158C-D	XVI_854100	0	50	58	0
YPR158W-B	XVI_846866	32	0	0	26
YPS7	IV_1172419	0	88	22	0
ZAP1	X_332160	0	45	8	0
ZIP2	VII_34140	32	0	0	4

## Sheet: Repeat_2_only
Gene_name	Identifier_str	A	T	C	G
FIG2	III_267469	13	0	0	77
FIG2	III_267493	87	0	0	12
FIG2	III_267495	27	0	0	70
FIG2	III_267769	90	0	0	36
FIG2	III_267776	97	0	0	36
FIG2	III_268061	68	0	0	81
FIG2	III_268163	102	0	0	12
FIG2	III_268289	83	0	0	15
FIG2	III_268294	78	0	0	23
FIG2	III_268444	72	0	0	32
FIG2	III_268466	87	0	0	17
FIG2	III_268868	113	0	0	31
FIG2	III_269017	103	0	0	25
FIG2	III_269062	104	1	0	20
FIG2	III_269085	91	0	0	15
FIG2	III_269195	106	0	0	22
FIG2	III_269274	98	0	0	18
FIG2	III_269342	92	0	0	16
FIG2	III_269364	96	0	0	13
FIG2	III_269498	33	0	0	96
FIG2	III_269624	121	0	0	25
FIG2	III_269785	22	0	0	116
FIG2	III_269795	50	0	0	86
FIG2	III_269799	79	1	0	59
FIG2	III_269828	41	0	0	104
FIG2	III_269840	110	0	0	48
FIG2	III_269917	120	0	1	18
FIG2	III_269947	110	0	0	26
FIG2	III_269948	45	0	0	91
FIG2	III_270781	64	1	0	102
FIG2	III_270976	22	0	0	125
FIG2	III_271102	130	1	0	24
FIG2	III_271118	143	0	0	29
FIG2	III_271132	165	0	0	22
FIG2	III_271171	147	0	0	17
FIG2	III_271542	193	1	0	25
FIG2	III_271603	38	1	0	150
FIG2	III_271688	114	0	1	46
FIG2	III_271736	149	0	0	28
FIG2	III_271923	162	0	0	18
FIG2	III_271931	104	0	0	76
FIG2	III_271958	139	0	0	38
FIG2	III_271962	142	0	0	40
FIG2	III_272041	117	0	0	17
PRM7	IV_382028	0	15	42	0
PRM7	IV_382029	0	44	13	0
PRM7	IV_382206	0	65	30	0
PRM7	IV_382209	0	56	40	0
PRM7	IV_382771	0	89	23	0
PRM7	IV_383124	1	61	57	0
PRM7	IV_383136	0	88	14	0
PRM7	IV_383199	0	72	19	0
PRM7	IV_383316	0	60	27	0
PRM7	IV_383340	0	75	18	0
PRM7	IV_383352	0	70	21	0
PRM7	IV_383355	0	78	11	0
PRM7	IV_383409	0	79	19	0
PRM7	IV_383410	0	78	20	0
PRM7	IV_383416	0	72	27	0
PRM7	IV_383563	0	86	13	0
PRM7	IV_383568	0	73	18	1
PRM7	IV_383602	0	59	33	0
PRM7	IV_383607	0	57	37	0
PRM7	IV_383856	0	75	19	0
PRM7	IV_383903	0	94	20	0
PRM7	IV_383997	0	100	15	0
PRM7	IV_384030	0	60	59	0
FLO5	VIII_525715	19	0	0	4
FLO5	VIII_525742	4	0	0	18
FLO5	VIII_526112	23	0	0	9
FLO5	VIII_526614	11	1	0	10
FLO5	VIII_526733	33	0	0	4
FLO5	VIII_526745	22	1	0	12
FLO5	VIII_526749	17	2	0	15
FLO5	VIII_526859	26	0	0	10
FLO5	VIII_526880	24	1	0	5
FLO5	VIII_526922	20	0	0	14
FLO5	VIII_527015	25	0	1	7
FLO5	VIII_527019	23	0	0	10
FLO5	VIII_527154	24	0	0	5
FLO5	VIII_527682	46	0	0	12
FLO5	VIII_528122	48	1	0	12
FLO5	VIII_528505	32	0	0	4
MTL1	VII_529264	397	0	2	141
MTL1	VII_529270	377	0	5	172
MTL1	VII_529644	443	0	1	52
MTL1	VII_530106	239	0	0	52
MTL1	VII_530224	406	0	0	57
MTL1	VII_530582	371	0	0	73
MTL1	VII_530620	451	0	0	80
MTL1	VII_530730	400	0	0	51
MTL1	VII_530851	395	0	0	99
MTL1	VII_530856	442	0	1	57
MTL1	VII_530860	414	0	0	83
FLO11	IX_390198	0	42	25	0
FLO11	IX_390267	0	41	6	0
FLO11	IX_390298	0	31	17	0
FLO11	IX_390571	0	46	6	0
FLO11	IX_390624	0	38	13	0
FLO11	IX_390795	0	31	23	0
FLO11	IX_390834	1	32	12	0
FLO11	IX_390996	0	29	9	0
FLO11	IX_393006	0	35	4	0
FLO11	IX_393068	0	35	9	0
VRP1	XII_803307	0	124	23	0
VRP1	XII_803546	0	92	48	0
VRP1	XII_803583	0	106	17	0
VRP1	XII_803595	0	86	34	0
VRP1	XII_803653	0	132	16	2
VRP1	XII_803656	0	137	16	0
VRP1	XII_804273	0	94	31	1
VRP1	XII_804406	0	135	19	0
VRP1	XII_804953	0	98	18	0
VRP1	XII_804959	0	103	12	0
MSB2	VII_517165	93	0	0	19
MSB2	VII_517375	115	0	0	15
MSB2	VII_517538	110	0	0	33
MSB2	VII_518125	109	0	0	15
MSB2	VII_518269	136	0	0	19
MSB2	VII_518512	118	0	0	15
MSB2	VII_519140	94	1	0	14
MSB2	VII_519191	93	0	0	12
MSB2	VII_519293	133	0	0	15
PRY3	X_291357	0	143	46	0
PRY3	X_292379	0	216	39	0
PRY3	X_292397	1	193	49	0
PRY3	X_292444	0	185	42	0
PRY3	X_292448	0	175	59	0
PRY3	X_292449	0	140	95	2
PRY3	X_292510	0	171	28	0
PRY3	X_292817	0	115	27	0
PRY3	X_292851	0	123	21	0
AGA1	XIV_703791	157	0	0	18
AGA1	XIV_703959	114	0	1	128
AGA1	XIV_704139	241	0	0	40
AGA1	XIV_705099	196	0	1	58
AGA1	XIV_705278	188	0	0	82
AGA1	XIV_705289	218	1	0	71
AGA1	XIV_705319	230	0	0	39
AGA1	XIV_705822	38	0	0	49
SLS1	XII_422411	0	52	11	0
SLS1	XII_422921	0	37	8	0
SLS1	XII_422956	0	52	8	0
SLS1	XII_423036	0	73	9	0
SLS1	XII_423037	0	61	20	0
SLS1	XII_423038	0	70	11	0
SLS1	XII_423040	0	57	22	1
MPT5	VII_168793	65	0	0	19
MPT5	VII_169074	54	0	0	10
MPT5	VII_169411	51	0	0	7
MPT5	VII_169705	61	0	0	17
MPT5	VII_169710	57	0	0	21
MPT5	VII_169748	72	0	0	16
DAN4	X_713853	2	76	19	0
DAN4	X_715344	0	46	46	0
DAN4	X_715464	0	74	10	0
DAN4	X_715467	0	76	9	0
DAN4	X_715471	0	53	28	0
DEF1	XI_336750	0	267	41	2
DEF1	XI_336751	0	266	42	0
DEF1	XI_337037	0	255	41	0
DEF1	XI_337354	0	275	59	0
DEF1	XI_337359	0	290	46	1
YBL081W	II_72428	180	1	0	52
YBL081W	II_72655	198	2	1	78
YBL081W	II_72661	249	0	1	35
YBL081W	II_72873	88	0	0	60
YBL081W	II_72949	47	0	0	8
CLN3	I_66186	1	250	68	0
CLN3	I_66363	0	256	36	0
CLN3	I_66775	0	168	62	0
CLN3	I_67297	0	183	54	1
CYC8	II_463689	0	103	19	0
CYC8	II_464440	0	62	8	0
CYC8	II_464749	0	50	15	0
CYC8	II_465552	0	82	33	0
EGT2	XIV_24987	133	0	0	19
EGT2	XIV_25113	84	0	1	57
EGT2	XIV_26133	145	0	0	20
EGT2	XIV_26142	139	0	1	29
FLO10	XI_648327	14	0	0	7
FLO10	XI_648387	18	0	0	4
FLO10	XI_648648	19	0	0	3
FLO10	XI_649389	17	0	0	3
RPO21	IV_206102	0	132	21	0
RPO21	IV_206103	0	123	29	0
RPO21	IV_206133	0	127	21	0
RPO21	IV_206382	0	98	36	1
SNF5	II_779724	39	0	0	6
SNF5	II_779831	40	0	0	20
SNF5	II_779846	34	0	0	24
SNF5	II_781872	32	0	0	43
SOK2	XIII_305072	0	64	9	0
SOK2	XIII_305167	0	58	22	0
SOK2	XIII_305503	0	63	8	0
SOK2	XIII_305509	0	39	27	0
CLA4	XIV_68981	23	0	0	7
CLA4	XIV_69269	26	0	0	3
CLA4	XIV_69619	30	0	0	5
CLG1	VII_88068	83	0	0	22
CLG1	VII_88229	94	0	2	32
CLG1	VII_88937	98	0	1	47
DIE2	VII_947951	19	0	0	5
DIE2	VII_948240	40	0	0	6
DIE2	VII_948868	28	0	0	8
ECM30	XII_1009452	0	34	4	0
ECM30	XII_1009949	0	33	8	0
ECM30	XII_1011024	0	34	10	0
FRK1	XVI_283852	0	20	4	0
FRK1	XVI_283973	0	28	6	0
FRK1	XVI_284914	0	18	2	0
HKR1	IV_1307410	128	0	0	24
HKR1	IV_1307425	139	0	1	20
HKR1	IV_1309178	128	0	1	19
MSB1	XV_688778	17	0	0	4
MSB1	XV_688786	16	0	0	4
MSB1	XV_689020	16	0	0	6
PAN1	IX_367397	0	27	6	0
PAN1	IX_368872	0	35	12	0
PAN1	IX_369074	0	32	12	0
PIN4	II_123574	0	34	40	0
PIN4	II_123697	0	56	23	0
PIN4	II_123713	0	59	14	0
QNS1	VIII_248138	123	0	0	20
QNS1	VIII_248176	93	0	0	13
QNS1	VIII_248329	49	0	0	12
SCD5	XV_936909	0	94	19	0
SCD5	XV_937798	0	75	69	0
SCD5	XV_937866	1	51	62	0
SED4	III_233742	0	41	6	0
SED4	III_234181	0	42	8	0
SED4	III_235119	0	28	7	0
TDA9	XIII_105704	18	0	0	2
TDA9	XIII_105737	20	0	0	4
TDA9	XIII_106753	18	0	0	2
URA2	X_166767	1	224	32	0
URA2	X_169265	0	90	17	0
URA2	X_171207	0	70	8	0
WSC3	XV_115025	0	57	8	0
WSC3	XV_115268	0	60	7	0
WSC3	XV_115287	0	56	9	0
YJR027W	X_475378	15	0	0	6
YJR027W	X_475391	19	0	0	4
YJR027W	X_475448	19	0	0	7
ACA1	V_240470	0	52	20	0
ACA1	V_240946	0	52	10	0
AFT2	XVI_168124	0	16	24	0
AFT2	XVI_168127	0	33	6	0
AZF1	XV_534351	35	0	0	4
AZF1	XV_534744	18	0	0	7
BDF2	IV_331828	106	0	0	62
BDF2	IV_332496	137	0	0	57
BLM10	VI_128780	20	0	0	6
BLM10	VI_129804	32	0	0	4
BSC1	IV_384642	0	67	16	0
BSC1	IV_384660	0	54	30	0
CMR3	XVI_584982	0	64	8	0
CMR3	XVI_585422	0	37	8	0
DOT6	V_333868	0	206	55	0
DOT6	V_333929	0	269	35	1
DPB11	X_263475	0	23	3	0
DPB11	X_264679	0	18	2	0
GAB1	XII_1058287	40	0	1	17
GAB1	XII_1058288	50	0	0	7
GAL11	XV_235255	47	0	0	9
GAL11	XV_237799	71	0	0	17
GAS5	XV_268676	172	0	1	34
GAS5	XV_269386	246	0	0	115
GAT2	XIII_541658	65	0	0	13
GAT2	XIII_542381	83	1	0	40
GEP3	XV_726302	0	22	4	0
GEP3	XV_726767	0	25	3	0
GSC2	VII_548424	42	0	0	12
GSC2	VII_552393	109	0	0	24
HAP1	XII_647701	45	0	0	5
HAP1	XII_650120	97	0	0	27
HRK1	XV_824230	0	53	16	0
HRK1	XV_824337	0	73	14	0
HUL5	VII_239444	23	0	0	4
HUL5	VII_239469	20	0	0	7
IRA2	XV_171816	17	0	0	5
IRA2	XV_179500	42	0	0	7
IZH3	XII_185686	0	111	73	0
IZH3	XII_186500	0	106	20	0
JSN1	X_595178	0	81	13	0
JSN1	X_596034	0	53	9	0
KIN2	XII_335116	27	0	0	3
KIN2	XII_335348	26	0	0	3
LAP3	XIV_200698	321	0	1	75
LAP3	XIV_200743	313	0	1	47
LAS17	XV_677082	52	0	0	11
LAS17	XV_677085	55	0	0	9
LEU3	XII_1038000	23	0	0	7
LEU3	XII_1038597	29	0	0	5
LYS9	XIV_715124	1	92	18	0
LYS9	XIV_715206	0	75	30	0
MCD4	XI_138524	0	20	4	0
MCD4	XI_138858	0	31	4	0
MET6	V_341684	0	146	123	0
MET6	V_341971	1	264	110	0
MYO5	XIII_488732	31	0	0	7
MYO5	XIII_489988	46	0	0	8
NAB3	XVI_185936	0	94	13	0
NAB3	XVI_185945	0	86	10	0
NAT1	IV_379171	0	86	10	0
NAT1	IV_380317	0	67	17	0
NEW1	XVI_123565	78	0	0	9
NEW1	XVI_123944	62	0	0	32
NTE1	XIII_157535	0	24	4	0
NTE1	XIII_158131	0	18	2	0
OST3	XV_482225	97	0	0	27
OST3	XV_482385	119	0	0	17
PDC1	XII_233028	1	2547	420	5
PDC1	XII_233587	1	1962	591	1
POL5	V_49692	0	27	5	0
POL5	V_50681	0	17	3	0
PPH21	IV_219697	0	33	6	0
PPH21	IV_220222	0	136	16	0
PTK1	XI_68683	0	26	11	0
PTK1	XI_68914	0	29	10	0
PUF4	VII_466456	26	0	2	19
PUF4	VII_466847	39	0	0	5
RIO2	XIV_255431	51	0	0	22
RIO2	XIV_255434	60	0	1	12
ROT2	II_677214	0	35	4	0
ROT2	II_678909	0	28	4	1
RSC1	VII_603325	29	0	0	4
RSC1	VII_603607	34	0	0	10
SAG1	X_443672	0	83	10	0
SAG1	X_443722	0	91	12	0
SAM1	XII_516016	392	1	0	85
SAM1	XII_516320	412	0	1	90
SAM2	IV_1453418	1	188	152	0
SAM2	IV_1453790	0	280	89	0
SCP160	X_287154	0	39	11	0
SCP160	X_287580	0	39	5	0
SCW4	VII_1049382	1	385	43	1
SCW4	VII_1049460	0	329	50	0
SEC1	IV_782427	0	44	5	0
SEC1	IV_783672	0	27	5	0
SED1	IV_601041	3504	2	11	408
SED1	IV_601570	3005	4	4	1247
SIA1	XV_582475	0	46	7	0
SIA1	XV_582854	0	26	14	0
SKN7	VIII_513529	25	0	0	5
SKN7	VIII_514384	48	0	0	7
SNF3	IV_113226	28	0	0	9
SNF3	IV_113752	25	0	0	18
STH1	IX_119404	22	1	0	3
STH1	IX_121789	58	0	0	7
STP4	IV_367251	1	205	34	0
STP4	IV_367773	0	157	41	0
STT4	XII_741112	0	19	6	0
STT4	XII_741133	0	18	8	0
SYP1	III_174234	0	92	11	0
SYP1	III_175048	0	96	13	0
TFB2	XVI_319407	0	18	3	0
TFB2	XVI_320084	0	31	6	0
UBR1	VII_861113	0	35	8	0
UBR1	VII_863017	0	18	2	0
USV1	XVI_115768	192	0	0	108
USV1	XVI_115774	264	0	2	49
UTP10	X_212779	0	33	4	0
UTP10	X_213346	0	28	4	0
VTS1	XV_1011860	50	0	0	8
VTS1	XV_1012104	56	0	0	14
WSC2	XIV_106429	0	61	29	0
WSC2	XIV_106615	0	55	7	0
YAR009C	I_163925	0	25	3	0
YAR009C	I_163974	0	26	12	0
YBL005W-B	II_222737	17	0	0	3
YBL005W-B	II_224018	22	0	0	6
YBR259W	II_731005	19	0	0	3
YBR259W	II_731801	18	0	0	7
YDR210C-C	IV_882901	0	31	6	0
YDR210C-C	IV_882932	0	31	4	0
YDR210C-D	IV_882901	0	31	6	0
YDR210C-D	IV_882932	0	31	4	0
YEL043W	V_70905	43	0	0	8
YEL043W	V_70906	41	0	0	10
YGR027W-B	VII_538214	11	0	0	18
YGR027W-B	VII_540623	27	0	0	3
AAH1	XIV_360114	71	0	0	9
ABP140	XV_785666	70	1	0	16
ADE3	VII_906836	182	0	0	50
ADI1	XIII_284455	97	0	0	11
AFI1	XV_568189	0	18	2	0
AHA1	IV_893514	229	0	1	28
AHC1	XV_376174	0	47	15	0
ALD4	XV_1040653	310	0	2	52
ALG8	XV_452784	0	34	6	0
ALK1	VII_455389	28	0	0	4
ALR2	VI_33706	0	19	3	0
ARB1	V_223583	0	223	47	1
ARC40	II_686496	0	153	103	1
ARP5	XIV_514888	0	29	4	0
ASN2	VII_740604	263	0	0	47
ATC1	IV_830929	0	29	5	0
ATG11	XVI_662556	0	17	3	0
ATG13	XVI_908747	29	0	0	4
ATG18	VI_195255	25	0	0	7
ATG32	IX_75161	0	22	3	0
ATP22	IV_1177301	0	34	9	0
ATP23	XIV_667523	0	24	3	0
AUS1	XV_353093	16	0	0	6
AVO2	XIII_406708	22	0	0	3
AVT1	X_438371	72	0	0	33
AVT4	XIV_435027	35	1	0	36
BAP2	II_374434	1	395	48	0
BCK2	V_518285	27	0	0	8
BEM3	XVI_332147	0	15	5	0
BFR1	XV_719888	0	138	20	0
BIT61	X_327541	0	18	2	0
BNI5	XIV_322696	0	47	6	0
BOI1	II_65667	21	0	0	15
BRE5	XIV_718236	0	59	9	0
BSD2	II_783528	52	0	0	6
BSP1	XVI_884916	32	0	0	4
BTS1	XVI_423778	0	17	3	1
BUD8	XII_834357	22	0	0	3
CAN1	V_32615	0	89	12	0
CAT2	XIII_194416	63	0	0	11
CCH1	VII_930141	18	0	0	2
CCT5	X_557458	131	0	0	17
CCT6	IV_837676	212	0	2	38
CDC24	I_63340	28	0	0	11
CDC43	VII_214803	53	0	0	12
CDC53	IV_225478	44	0	0	9
CDS1	II_296540	0	97	12	0
CHA1	III_16491	0	660	97	2
CHA4	XII_339137	0	17	6	0
CHS1	XIV_278169	83	0	0	13
CHS2	II_312441	17	0	0	5
CHS3	II_286559	0	30	4	0
CIC1	VIII_211922	44	0	0	21
CLB4	XII_563195	23	0	0	4
CLU1	XIII_292442	44	0	0	20
CPR4	III_239980	47	0	0	14
CPT1	XIV_380321	0	105	18	0
CRH1	VII_876723	0	181	64	0
CST9	XII_909360	18	0	0	3
CTT1	VII_656065	33	0	1	6
CWH43	III_145711	0	86	15	0
CYC2	XV_402588	22	0	0	4
DAL1	IX_407440	0	18	2	0
DAL81	IX_400865	26	0	0	3
DBP1	XVI_324642	0	19	3	0
DFG10	IX_260325	31	0	0	6
DGA1	XV_794758	0	83	17	0
DOT1	IV_1343221	23	0	0	4
DPB3	II_760341	18	0	0	2
DPM1	XVI_901481	117	0	0	14
DSE2	VIII_385720	321	0	3	74
DSF2	II_250571	0	20	3	0
DSL1	XIV_158837	0	25	22	0
ECM27	X_626327	18	0	0	7
ECM29	VIII_45351	32	0	0	4
EDE1	II_129064	0	71	29	0
EGH1	IX_372603	21	0	0	3
EHD3	IV_523469	1	51	13	0
EMC1	III_45031	0	97	21	0
ENT5	IV_766763	0	36	4	0
EPO1	XIII_514507	18	0	0	2
ERF2	XII_627652	38	0	0	6
ERG11	VIII_120159	1	189	82	0
ERG25	VII_611403	189	0	0	22
FAB1	VI_189946	20	0	1	3
FAS1	XI_104826	190	0	0	31
FAT1	II_318397	38	0	0	5
FHL1	XVI_734286	0	25	6	0
FIG4	XIV_30605	0	23	4	0
FIR1	V_215344	19	0	0	3
FIT3	XV_1061013	1	2028	500	2
FKH1	IX_101410	0	25	8	0
FKH2	XIV_496898	0	45	7	0
FLC3	VII_246233	45	0	0	7
FLO1	I_207666	26	0	0	3
FMO1	VIII_455325	31	0	0	6
FMP25	XII_284645	33	0	0	7
FRT1	XV_923863	0	22	3	0
GAL4	XVI_80089	0	26	8	0
GCD1	XV_814975	43	0	0	22
GCD11	V_205881	171	1	0	27
GCD7	XII_718493	0	87	10	0
GCN1	VII_137206	29	0	0	5
GCN4	V_138942	0	477	60	0
GID7	III_52806	37	0	0	6
GIS1	IV_638979	47	0	0	9
GLO1	XIII_262095	2	292	36	0
GND2	VII_1005521	25	0	0	4
GPD2	XV_217911	157	0	0	28
GPI13	XII_77385	0	27	4	0
GPI16	VIII_482475	0	98	12	0
GRE3	VIII_324198	153	0	0	22
GRH1	IV_1478260	143	0	0	18
GUP1	VII_351969	0	57	8	0
GUT2	IX_53349	0	87	34	0
GYP8	VI_80880	0	23	3	0
HAL5	X_107710	0	50	6	0
HAP2	VII_53210	0	33	36	0
HEK2	II_160961	2731	2	6	891
HEM3	IV_92777	0	47	9	0
HFD1	XIII_491477	0	114	16	0
HMS2	X_705160	37	0	0	6
HOC1	X_575170	40	0	0	9
HOG1	XII_372095	164	0	0	27
HOM3	V_257040	0	190	35	0
HOM6	X_689464	0	143	22	0
HPC2	II_654388	27	0	0	3
HPF1	XV_30893	0	127	18	1
HSH155	XIII_846383	18	0	0	2
HSP104	XII_88730	426	0	2	49
ICR1	IX_394763	0	34	9	0
IDP3	XIV_615357	29	0	0	4
INA1	XII_951624	52	0	0	7
INP54	XV_204884	0	33	4	0
IPT1	IV_589966	0	92	15	1
IRC19	XII_73979	26	0	0	4
IRE1	VIII_261103	0	19	5	0
IST2	II_422191	0	63	10	0
ITR1	IV_1444244	2	412	160	1
IXR1	XI_381252	0	229	36	0
IZH1	IV_1435491	147	0	0	39
KAP122	VII_462215	22	0	0	4
KAP123	V_380843	0	34	12	0
KAP95	XII_825806	0	33	4	0
KEL1	VIII_415842	0	18	3	0
KEX2	XIV_204552	26	0	0	4
KRE1	XIV_33708	0	260	32	0
KRE33	XIV_377870	25	0	0	3
KSP1	VIII_269765	0	60	8	0
LAM1	VIII_409146	16	0	1	3
LAM4	VIII_266029	0	22	4	0
LAM5	VI_46497	0	68	8	0
LDB19	XV_920834	0	39	5	0
LHS1	XI_297776	53	0	0	6
LRE1	III_36216	31	0	0	12
MAG1	V_455223	0	27	4	0
MAG2	XII_989752	44	0	0	5
MAK5	II_528427	34	0	0	9
MBP1	IV_354467	26	0	0	5
MDL2	XVI_30674	67	0	0	11
MDM36	XVI_705886	26	0	0	3
MED1	XVI_686966	26	0	0	3
MED4	XV_659213	44	0	0	21
MET1	XI_571626	17	0	0	3
MET5	X_681711	0	17	3	0
MGA1	VII_988414	21	0	0	5
MGA2	IX_417720	51	0	0	6
MHP1	X_361745	29	0	0	11
MIL1	VI_66768	20	0	0	3
MKT1	XIV_469441	97	0	0	14
MLO1	XIII_775393	0	31	8	0
MMR1	XII_535621	63	0	0	8
MNN14	X_551665	13	0	0	10
MNT4	XIV_737146	26	0	0	3
MOT1	XVI_400215	1	21	4	0
MRE11	XIII_719016	0	23	4	0
MRI1	XVI_768592	86	0	0	10
MRN1	XVI_196748	0	89	12	0
MRPL3	XIII_322341	53	0	0	7
MRS4	XI_532987	0	62	11	0
MSN5	IV_1143205	42	0	0	14
MSS116	IV_847128	0	79	9	0
MTR10	XV_635758	21	0	0	3
NAM2	XII_883592	0	18	3	0
NAM7	XIII_428681	0	36	7	0
NBA1	XV_198162	0	41	11	1
NCE103	XIV_560348	127	0	0	88
NCP1	VIII_192070	107	0	0	12
NCR1	XVI_546094	32	0	0	5
NEJ1	XII_675298	0	54	11	0
NGL1	XV_250842	24	0	0	4
NIP1	XIII_894299	0	77	16	0
NMD5	X_672597	24	0	0	3
NOC3	XII_154546	0	29	12	0
NOT3	IX_281132	0	45	5	0
NPL3	IV_1329473	176	0	0	65
NSG1	VIII_370723	0	45	15	0
NUP157	V_370968	0	30	4	0
NUT1	VII_218541	22	0	0	6
OPT1	X_33941	0	18	2	0
OST4	IV_38596	174	0	1	37
PAC11	IV_1429210	0	20	3	0
PBS2	X_179279	0	35	4	0
PDA1	V_547252	331	0	0	78
PDC2	IV_608800	0	16	5	0
PDR15	IV_1282492	15	0	0	6
PDS1	IV_681081	0	26	3	0
PER1	III_207906	0	35	5	1
PET54	VII_940091	43	0	0	5
PEX28	VIII_398981	18	0	0	2
PEX35	VII_833985	0	35	8	0
PEX6	XIV_21113	0	16	8	0
PFF1	II_388440	37	0	0	5
PHD1	XI_356922	211	0	0	24
PHO12	VIII_553281	18	0	0	2
PHO13	IV_33185	92	0	0	16
PHO85	XVI_492034	0	45	7	0
PHO86	X_192546	84	0	0	10
PHO87	III_195467	0	47	7	0
PIF1	XIII_149246	0	26	4	0
PIG1	XII_689741	0	22	8	0
PIP2	XV_1020725	0	29	4	0
PLB3	XV_306532	24	0	0	11
PSP1	IV_1458122	0	65	8	0
PST1	IV_564193	205	0	1	58
PTP2	XV_734818	21	0	0	4
PUF3	XII_122718	0	19	4	0
QDR1	IX_135343	24	0	0	3
RAD3	V_528401	18	0	0	2
RAD9	IV_900079	0	21	4	0
RBH2	X_484056	0	18	2	0
RCK2	XII_635871	135	0	1	37
REG1	IV_498961	0	57	9	1
RET1	XV_732653	0	27	3	0
REX2	XII_260353	0	127	21	0
RGA1	XV_561529	32	0	0	4
RGC1	XVI_757528	63	0	0	7
RGM1	XIII_624781	0	94	14	0
RGR1	XII_277240	0	18	2	0
RKR1	XIII_767421	0	18	2	0
RMI1	XVI_503532	41	0	0	5
RNH202	IV_1019643	34	0	0	5
RNH70	VII_1044256	0	72	13	1
ROG3	VI_197303	17	0	0	4
ROM2	XII_864364	23	0	0	4
ROX1	XVI_680019	279	0	0	59
RPA190	XV_965732	36	0	0	49
RPB2	XV_614884	0	71	14	1
RPL4A	II_301182	850	2	0	108
RPL4B	IV_472869	320	0	0	57
RPP0	XII_806611	1516	0	0	197
RPS9A	XVI_405300	28	0	0	4
RSC3	IV_1070121	0	30	4	0
RSM28	IV_1437562	63	1	0	32
RTS3	VII_808898	0	206	28	0
SAP4	VII_65095	0	21	4	0
SCD6	XVI_793131	47	0	0	56
SCT1	II_204592	38	0	0	20
SDS23	VII_397070	0	96	11	2
SEC21	XIV_94309	85	0	0	15
SEC27	VII_252546	176	0	0	37
SEC31	IV_110564	140	0	0	16
SEC63	XV_806181	0	122	20	0
SEC7	IV_796795	0	54	10	0
SFL1	XV_587710	47	0	0	6
SFP1	XII_926311	37	0	0	24
SGN1	IX_356688	0	99	12	0
SHM1	II_737365	125	0	1	44
SIR3	XII_1019447	0	18	4	0
SIT1	V_27737	246	0	0	55
SIZ1	IV_1290471	20	0	0	3
SKO1	XIV_321005	1	20	23	0
SLG1	XV_341926	0	214	25	1
SLX4	XII_415410	18	0	0	4
SLY1	IV_840372	21	0	0	3
SMF1	XV_90041	0	139	18	0
SMP3	XV_610111	0	21	5	0
SMY2	II_580564	0	37	5	1
SOG2	XV_999046	0	41	10	0
SOL1	XIV_691164	58	0	0	8
SPO21	XV_145967	18	0	0	2
SPO7	I_135941	34	0	0	16
SPP41	IV_1391815	19	0	0	3
SPT20	XV_45982	0	27	3	0
SPT6	VII_724023	33	0	0	24
SRP72	XVI_154872	0	72	10	0
SRS2	X_257455	20	0	0	3
SSB1	IV_44470	857	0	4	105
SSD1	IV_1046881	0	93	11	0
STN1	IV_611412	17	0	0	8
STS1	IX_377307	0	32	11	0
SUC2	IX_38965	499	0	0	59
SVL3	XVI_489079	0	45	10	0
SWI1	XVI_522690	20	0	0	5
SWI4	V_383359	0	18	2	0
SWI5	IV_749758	0	20	3	0
SWR1	IV_1139201	17	1	0	2
SYO1	IV_338641	0	39	5	0
TAM41	VII_585685	76	0	0	16
TAT2	XV_287869	47	0	0	7
TCB3	XIII_126291	0	51	8	0
TCO89	XVI_206540	18	0	0	2
TDP1	II_669028	0	17	5	0
TGL5	XV_479082	0	20	9	1
THI7	XII_613946	46	0	0	7
THR4	III_218027	308	0	0	68
TIP20	VII_231319	18	0	0	2
TIR2	XV_346542	0	23	4	0
TML25	XII_385396	0	33	7	0
TOS1	II_563609	0	580	94	1
TPP1	XIII_570797	0	42	5	0
TPS3	XIII_790463	0	80	12	0
TRA1	VIII_311463	19	0	0	3
TRK1	X_175095	0	26	3	0
TRM13	XV_84894	61	0	0	7
TRM732	XIII_786339	0	16	4	0
TRS65	VII_831400	20	0	0	21
TUB1	XIII_98601	0	162	22	0
TUB3	XIII_22936	0	141	20	0
TUB4	XII_565394	0	34	4	0
TUP1	III_262112	0	75	14	1
UBP10	XIV_291474	68	0	0	12
UBX5	IV_1128820	59	0	0	9
UFD4	XI_423258	0	18	6	0
ULS1	XV_695975	21	0	0	3
UME6	IV_866274	0	36	7	0
UMP1	II_581797	0	107	12	0
VAC14	XII_894410	13	0	0	7
VAC7	XIV_528491	24	0	0	3
VID22	XII_869265	0	27	4	0
VID27	XIV_248402	57	0	0	9
VID28	IX_319681	0	39	7	0
VPS34	XII_618603	22	0	0	4
VPS55	X_518796	0	96	42	0
WHI3	XIV_267614	0	52	6	0
WHI4	IV_55406	0	36	6	0
WTM1	XV_771678	417	0	2	128
XBP1	IX_176355	0	54	8	0
YAK1	X_148866	0	54	15	0
YAP6	IV_975640	0	38	5	0
YAR023C	I_179611	0	30	4	0
YBL100W-B	II_33553	19	0	0	3
YBL113C	II_1944	0	18	2	0
YBR016W	II_270536	218	0	1	26
YBR220C	II_663388	0	49	20	0
YBR225W	II_672902	25	0	0	8
YBR238C	II_696863	0	18	2	0
YBT1	XII_44011	0	21	3	0
YCL049C	III_40145	0	140	31	0
YDR365W-B	IV_1209518	20	0	0	3
YER079W	V_319070	95	0	0	25
YER152C	V_472741	0	55	10	0
YER158C	V_489921	0	60	7	1
YGL036W	VII_430148	37	0	0	6
YGR026W	VII_533631	149	0	2	25
YGR054W	VII_597729	83	0	0	10
YGR109W-B	VII_709789	19	0	1	4
YHC1	XII_724918	0	48	15	1
YHC3	X_325434	29	0	0	4
YHL017W	VIII_70285	18	0	0	3
YHR202W	VIII_502774	26	0	0	3
YHR214C-B	VIII_545625	0	19	5	0
YJL132W	X_162870	18	0	0	2
YJR012C	X_460005	0	46	18	0
YKL162C	XI_148574	0	26	4	0
YLR419W	XII_962486	17	0	0	4
YML119W	XIII_30780	34	0	1	4
YNL054W-B	XIV_522144	23	0	0	4
YNL190W	XIV_282985	265	0	2	32
YNR021W	XIV_669279	172	0	0	28
YOL036W	XV_258611	42	0	0	15
YOR131C	XV_572509	0	58	38	0
YOR342C	XV_966998	0	82	11	0
YOR343W-B	XV_973089	22	0	0	6
YPK9	XV_861333	18	0	0	5
YPL229W	XVI_117337	88	0	0	10
YPR071W	XVI_688735	37	0	0	5
YPR084W	XVI_707214	31	0	0	5
YPR089W	XVI_715211	45	0	0	6
YPR127W	XVI_790998	58	0	0	15
YPR158C-D	XVI_854100	0	16	47	0
YPS7	IV_1172419	0	59	7	0
YSP2	IV_1123933	0	29	4	0
YTA7	VII_1029830	33	0	0	6
ZRG8	V_218912	0	23	4	0

## Sheet: Repeat_1&2_common
Identifier_str
III_267545
III_271283
IV_383187
IV_383586
IX_391176
IX_391177
IX_392826
IX_393065
IX_393079
VII_529638
XIV_704992
XII_804011
XIV_520482
XIV_521347
XIV_521396
XIV_521613
XIV_522074
XIV_522087
XV_172040
XV_172140
XV_172426
XV_172698
XV_179201
VII_517696
XI_413227
XI_413570
XI_415279
XI_415674
XI_416592
I_204108
I_206013
I_206553
I_207353
XI_648114
XI_648549
XII_353294
XII_355708
XII_360498
XII_363405
XV_937516
III_233802
II_72422
IV_515452
IV_516488
IV_516670
IV_516674
VIII_42547
VIII_42969
II_520307
II_522276
II_524116
XI_51020
XI_51821
XI_53317
VII_168001
IX_368819
VIII_247953
VII_1049722
IX_108267
IX_108337
IX_110000
XV_477218
XV_477514
XI_56342
XI_62492
XI_62784
I_163926
V_219506
V_220513
V_220752
IV_327462
IV_327626
II_207621
II_208273
X_248638
X_249558
VI_127390
XI_268188
XI_268377
VIII_437432
VIII_437819
IV_166868
IV_167038
XV_990356
XV_990893
XV_500109
XV_500332
X_625413
XII_766911
XII_767316
VI_186470
XV_41614
XV_42008
VII_135597
XII_649382
XV_140336
XV_140351
X_340807
X_342237
VI_46997
XVI_402529
XIII_893459
V_429464
V_429811
II_152803
II_153182
XVI_652340
XVI_652582
XII_864223
VII_353118
VII_354014
XII_926152
XVI_521206
V_384660
VIII_309821
VIII_311779
XII_54242
XII_57966
II_437318
II_440482
II_223948
II_225896
II_1836
II_1872
V_72178
V_72296
XIV_98625
XIV_99430
XII_406551
IV_27497
II_457368
XIV_678976
XIV_312726
XII_623190
VII_679667
V_30468
XI_173525
II_50939
XI_638029
X_400449
V_546185
II_527915
XIV_133261
XIV_549179
III_182381
IX_84370
XII_338769
V_421498
XII_307434
IX_100078
VII_1046941
IX_415395
XIV_404511
XV_374367
V_548538
IV_736830
XII_601093
XV_603907
V_451869
XV_294101
IX_60658
XI_90451
V_216242
XIII_887296
VI_96029
IV_1027133
V_111758
XVI_293107
VII_827567
V_124641
VIII_37770
XV_403661
XIII_336120
XV_29242
VI_109127
II_81786
VII_1068355
IX_306514
VII_46232
VII_966962
X_43932
VIII_264685
VII_215503
XIII_318031
XV_607069
VII_126137
V_211009
VIII_99954
XV_945306
X_441506
XVI_232083
XIII_346493
XIV_396436
VII_658049
XIV_294205
X_40793
IV_761822
I_152526
VIII_47064
VIII_243705
XVI_27416
II_684162
XII_411776
XIII_443236
IX_331079
XIII_733878
XIII_781680
VII_502971
X_63443
XIV_474879
I_83220
VI_211728
XII_123468
V_537433
X_495534
XIII_814958
X_51296
XII_462104
VI_250399
IV_1231148
XII_227360
VI_71327
VI_197926
XIII_782664
XVI_173358
VI_60657
XI_452575
VII_59756
XIII_295905
IV_800376
XII_258142
VIII_98589
X_268319
XV_470211
XIV_190457
VII_1037693
IX_71636
XII_414129
XI_288087
VII_892566
IV_469105
VII_262944
VIII_402312
IX_224606
III_255376
XVI_634395
IX_297843
XII_850396
VI_83591
II_155918
XVI_206310
XIV_305915
XV_956374
II_51964
X_335119
VII_231070
XV_345637
XIV_124977
XI_458944
X_562619
VII_677470
X_407079
IV_294604
XIII_405075
IV_347432
II_231110
IX_191208
XI_556539
V_79441
XIV_526701
XVI_71404
I_144529
XVI_515713
XV_411330
VII_975211
I_179603
II_34546
II_772477
XII_30466
IV_102028
IV_79708
IV_879301
XII_126139
V_109173
V_568734
VII_64086
VII_710754
IX_208857
X_72233
XII_33509
XII_595595
XII_612032
XII_1026326
V_160558
XV_192419
XV_704119
XV_784020
XVI_147099
XVI_590620
XVI_763487
XVI_846866
X_332160
VII_34140
III_267469
III_267495
III_267769
III_267776
III_268061
III_268294
III_268444
III_268868
III_269017
III_269062
III_269085
III_269195
III_269274
III_269342
III_269364
III_269498
III_269624
III_269785
III_269795
III_269799
III_269828
III_269840
III_269947
III_269948
III_270781
III_270976
III_271102
III_271118
III_271542
III_271603
III_271688
III_271736
III_271931
III_271958
III_271962
IV_382028
IV_382029
IV_382206
IV_382209
IV_382771
IV_383124
IV_383136
IV_383199
IV_383316
IV_383340
IV_383352
IV_383355
IV_383409
IV_383410
IV_383416
IV_383568
IV_383602
IV_383607
IV_383856
IV_383903
IV_383997
IV_384030
IX_390198
IX_390267
IX_390298
IX_390624
IX_390795
IX_390834
IX_390996
IX_393068
VIII_525715
VIII_525742
VIII_526112
VIII_526614
VIII_526745
VIII_526749
VIII_526859
VIII_526880
VIII_526922
VIII_527015
VIII_527019
VIII_527154
VIII_528122
VII_529264
VII_529270
VII_529644
VII_530106
VII_530224
VII_530582
VII_530620
VII_530730
VII_530851
VII_530856
VII_530860
XIV_703791
XIV_703959
XIV_704139
XIV_705099
XIV_705278
XIV_705289
XIV_705319
XIV_705822
X_291357
X_292379
X_292397
X_292444
X_292448
X_292449
X_292510
X_292817
X_292851
XII_803307
XII_803546
XII_803583
XII_803595
XII_803653
XII_803656
XII_804273
XII_804953
XII_422411
XII_422921
XII_422956
XII_423036
XII_423037
XII_423038
XII_423040
XIV_522144
XV_171816
VII_517165
VII_517375
VII_517538
VII_518125
I_66186
I_66363
I_66775
I_67297
X_713853
X_715344
X_715467
X_715471
XI_336750
XI_337037
XI_337354
XI_337359
XIV_24987
XIV_25113
XIV_26133
XIV_26142
XI_648327
XI_648648
IV_206102
IV_206103
IV_206133
IV_206382
XV_936909
XV_937798
XV_937866
III_233742
III_234181
III_235119
II_72428
II_72655
II_72873
VII_88068
VII_88229
VII_88937
II_463689
II_464749
II_465552
VIII_45351
IV_1307410
IV_1307425
IV_1309178
VII_168793
VII_169074
IX_368872
IX_369074
VIII_248138
VIII_248329
VII_1049382
VII_1049460
II_779831
II_779846
II_781872
XIII_305167
XIII_305503
XIII_305509
XV_479082
I_163925
I_163974
V_240470
V_240946
IV_331828
IV_332496
VI_128780
IV_384642
IV_384660
VII_947951
VII_948868
X_626327
XII_1009949
XII_1011024
VI_189946
XVI_283852
XVI_283973
XII_1058287
XII_1058288
XV_235255
XV_237799
XV_268676
XV_269386
XIII_541658
XIII_542381
VII_137206
VII_548424
VII_552393
XII_650120
XV_824230
XV_824337
X_595178
X_596034
VI_46497
XIV_200698
XIV_200743
XIV_715124
XIV_715206
V_341684
V_341971
XVI_400215
XVI_185936
XVI_185945
IV_379171
IV_380317
XIII_894299
XII_233028
XII_233587
II_123574
II_123697
IV_219697
IV_220222
XI_68683
XI_68914
XII_864364
X_443672
X_443722
XII_516016
XII_516320
IV_1453418
IV_1453790
X_287154
X_287580
XII_926311
XV_582475
XV_582854
IV_367251
IV_367773
XVI_522690
V_383359
X_166767
X_169265
XVI_115768
XVI_115774
VII_538214
VII_540623
X_475378
X_475448
XV_785666
VII_906836
XVI_168124
XV_376174
XV_1040653
V_223583
II_686496
VII_740604
IV_830929
IV_1177301
XIV_667523
XV_353093
X_438371
XIV_435027
XV_534744
V_518285
XVI_332147
II_65667
XIV_718236
XVI_884916
V_32615
XIII_194416
IV_837676
I_63340
VII_214803
IV_225478
III_16491
II_286559
VIII_211922
XII_563195
XIII_292442
XVI_585422
III_239980
VII_876723
VII_656065
III_145711
IX_400865
IX_260325
V_333868
VIII_385720
XIV_158837
II_129064
IV_523469
III_45031
VIII_120159
VII_611403
XI_104826
XV_1061013
XIV_496898
VIII_455325
XV_814975
V_205881
XV_726302
IV_638979
XV_217911
XII_77385
IX_53349
VI_80880
X_107710
VII_53210
II_160961
XIII_491477
X_705160
XII_372095
X_689464
XII_88730
VII_239469
IX_394763
IV_589966
XII_73979
II_422191
IV_1444244
XI_381252
IV_1435491
XII_185686
VII_462215
V_380843
XII_825806
VIII_269765
XV_920834
XI_297776
III_36216
V_455223
XVI_30674
XV_659213
VII_988414
XIII_775393
X_551665
XVI_768592
XIII_322341
XI_532987
XV_689020
IV_1143205
XIII_488732
XIII_428681
XV_198162
XIV_560348
VIII_192070
XII_675298
XVI_123944
XII_154546
IV_1329473
VIII_370723
XIII_157535
XV_482225
IV_38596
V_547252
IV_1282492
VII_833985
XIV_21113
XI_356922
IV_33185
III_195467
XII_689741
XV_306532
IV_564193
VII_466456
V_528401
IV_900079
XII_635871
XII_260353
XIII_624781
XIV_255431
XVI_503532
XVI_680019
XV_965732
IV_472869
XII_806611
VII_603607
IV_1437562
VII_808898
VII_65095
XVI_793131
II_204592
VII_397070
IV_783672
XIV_94309
VII_252546
IV_601570
IX_356688
II_737365
V_27737
IV_1290471
VIII_513529
XIV_321005
XV_610111
II_580564
IV_113752
XV_999046
I_135941
IV_1391815
VII_724023
XVI_154872
X_257455
IV_44470
IV_611412
IX_377307
IX_38965
XVI_489079
IV_749758
VII_585685
XVI_320084
III_218027
XV_346542
XII_385396
II_563609
XIII_790463
VII_831400
XIII_22936
III_262112
XIV_291474
VII_861113
XI_423258
IV_866274
XII_894410
XIV_248402
X_518796
XV_1012104
XIV_106429
XV_771678
IX_176355
X_148866
II_663388
II_672902
II_731801
XII_44011
III_40145
V_319070
VII_533631
VII_597729
XII_724918
VIII_502774
VIII_545625
X_460005
XII_962486
XIV_282985
XIV_669279
XV_258611
XV_572509
XV_966998
XV_973089
XVI_688735
XVI_715211
XVI_790998
XVI_854100
IV_1172419
III_267493
III_268163
III_268289
III_268466
III_269917
III_271132
III_271171
III_271923
III_272041
IV_383563
VIII_526733
VIII_527682
VIII_528505
IX_390571
IX_393006
XII_804406
XII_804959
VII_518269
VII_518512
VII_519140
VII_519191
VII_519293
VII_169411
VII_169705
VII_169710
VII_169748
X_715464
XI_336751
II_72661
II_72949
II_464440
XI_648387
XI_649389
II_779724
XIII_305072
XIV_68981
XIV_69269
XIV_69619
VII_948240
XII_1009452
XVI_284914
XV_688778
XV_688786
IX_367397
II_123713
VIII_248176
XIII_105704
XIII_105737
XIII_106753
X_171207
XV_115025
XV_115268
XV_115287
X_475391
XVI_168127
XV_534351
VI_129804
XVI_584982
V_333929
X_263475
X_264679
XV_726767
XII_647701
VII_239444
XV_179500
XII_186500
XII_335116
XII_335348
XV_677082
XV_677085
XII_1038000
XII_1038597
XI_138524
XI_138858
XIII_489988
XVI_123565
XIII_158131
XV_482385
V_49692
V_50681
VII_466847
XIV_255434
II_677214
II_678909
VII_603325
IV_782427
IV_601041
VIII_514384
IV_113226
IX_119404
IX_121789
XII_741112
XII_741133
III_174234
III_175048
XVI_319407
VII_863017
X_212779
X_213346
XV_1011860
XIV_106615
II_222737
II_224018
II_731005
IV_882901
IV_882932
V_70905
V_70906
XIV_360114
XIII_284455
XV_568189
IV_893514
XV_452784
VII_455389
VI_33706
XIV_514888
XVI_662556
XVI_908747
VI_195255
IX_75161
XIII_406708
II_374434
XV_719888
X_327541
XIV_322696
II_783528
XVI_423778
XII_834357
VII_930141
X_557458
II_296540
XII_339137
XIV_278169
II_312441
XIV_380321
XII_909360
XV_402588
IX_407440
XVI_324642
XV_794758
IV_1343221
II_760341
XVI_901481
II_250571
IX_372603
IV_766763
XIII_514507
XII_627652
II_318397
XVI_734286
XIV_30605
V_215344
IX_101410
VII_246233
I_207666
XII_284645
XV_923863
XVI_80089
XII_718493
V_138942
III_52806
XIII_262095
VII_1005521
VIII_482475
VIII_324198
IV_1478260
VII_351969
IV_92777
X_575170
V_257040
II_654388
XV_30893
XIII_846383
XIV_615357
XII_951624
XV_204884
VIII_261103
VIII_415842
XIV_204552
XIV_33708
XIV_377870
VIII_409146
VIII_266029
XII_989752
II_528427
IV_354467
XVI_705886
XVI_686966
XI_571626
X_681711
IX_417720
X_361745
VI_66768
XIV_469441
XII_535621
XIV_737146
XIII_719016
XVI_196748
IV_847128
XV_635758
XII_883592
XVI_546094
XV_250842
X_672597
IX_281132
V_370968
VII_218541
X_33941
IV_1429210
X_179279
IV_608800
IV_681081
III_207906
VII_940091
VIII_398981
II_388440
VIII_553281
XVI_492034
X_192546
XIII_149246
XV_1020725
IV_1458122
XV_734818
XII_122718
IX_135343
X_484056
IV_498961
XV_732653
XV_561529
XVI_757528
XII_277240
XIII_767421
IV_1019643
VII_1044256
VI_197303
XV_614884
II_301182
XVI_405300
IV_1070121
IV_110564
XV_806181
IV_796795
XV_587710
XII_1019447
XV_341926
XII_415410
IV_840372
XV_90041
XIV_691164
XV_145967
XV_45982
IV_1046881
IV_1139201
IV_338641
XV_287869
XIII_126291
XVI_206540
II_669028
XII_613946
VII_231319
XIII_570797
VIII_311463
X_175095
XV_84894
XIII_786339
XIII_98601
XII_565394
IV_1128820
XV_695975
II_581797
XIV_528491
XII_869265
IX_319681
XII_618603
XIV_267614
IV_55406
IV_975640
I_179611
II_33553
II_1944
II_270536
II_696863
IV_1209518
V_472741
V_489921
VII_430148
VII_709789
X_325434
VIII_70285
X_162870
XI_148574
XIII_30780
XV_861333
XVI_117337
XVI_707214
IV_1123933
VII_1029830
V_218912
