# Supplementary material for: Identification of RNA-Binding Protein Targets with HyperTRIBE in Saccharomyces cerevisiae
Source: Int J Mol Sci. 2023 May 20;24(10):9033. doi: 10.3390/ijms24109033 (PMC10218906; doi:10.3390/ijms24109033)
Supplement: Supplementary file 1 [file ijms-24-09033-s001.zip › ijms-2381896-supplementary_tableS2_Detected_genes_in_KHD1_HyperTRIBE.xlsx]

## Sheet: Repeat_1_only
Gene_name	Num_edit_sites	Avg_edting	Features	Edit_percent_read_str	Identifier_str
FIG2	37	33.2	EXON;EXON;EXON;EXON;EXON;EXON;EXON;EXON;EXON;EXON;EXON;EXON;EXON;EXON;EXON;EXON;EXON;EXON;EXON;EXON;EXON;EXON;EXON;EXON;EXON;EXON;EXON;EXON;EXON;EXON;EXON;EXON;EXON;EXON;EXON;EXON;EXON	82%_245r;63%_272r;10%_274r;25%_305r;25%_332r;56%_352r;22%_315r;16%_283r;18%_336r;17%_279r;13%_285r;16%_233r;12%_387r;12%_360r;18%_328r;10%_326r;70%_371r;18%_318r;73%_326r;57%_316r;36%_319r;64%_338r;27%_349r;26%_319r;67%_318r;53%_396r;79%_288r;18%_393r;15%_438r;16%_488r;11%_408r;74%_353r;31%_336r;17%_391r;32%_385r;13%_407r;16%_422r	III_267469;III_267495;III_267545;III_267769;III_267776;III_268061;III_268294;III_268444;III_268868;III_269017;III_269062;III_269085;III_269195;III_269274;III_269342;III_269364;III_269498;III_269624;III_269785;III_269795;III_269799;III_269828;III_269840;III_269947;III_269948;III_270781;III_270976;III_271102;III_271118;III_271283;III_271542;III_271603;III_271688;III_271736;III_271931;III_271958;III…
PRM7	24	23.3	EXON;EXON;EXON;EXON;EXON;EXON;EXON;EXON;EXON;EXON;EXON;EXON;EXON;EXON;EXON;EXON;EXON;EXON;EXON;EXON;EXON;EXON;EXON;EXON	57%_182r;19%_182r;24%_296r;29%_297r;13%_294r;41%_255r;19%_232r;11%_228r;17%_231r;29%_193r;24%_205r;23%_196r;21%_194r;11%_227r;16%_227r;24%_234r;17%_252r;10%_258r;34%_228r;34%_221r;16%_252r;11%_267r;10%_264r;50%_250r	IV_382028;IV_382029;IV_382206;IV_382209;IV_382771;IV_383124;IV_383136;IV_383187;IV_383199;IV_383316;IV_383340;IV_383352;IV_383355;IV_383409;IV_383410;IV_383416;IV_383568;IV_383586;IV_383602;IV_383607;IV_383856;IV_383903;IV_383997;IV_384030
FLO11	13	21.2	EXON;EXON;EXON;EXON;EXON;EXON;EXON;EXON;EXON;EXON;EXON;EXON;EXON	39%_203r;10%_152r;32%_161r;17%_170r;35%_134r;29%_141r;27%_171r;10%_155r;15%_155r;12%_164r;15%_132r;23%_134r;12%_127r	IX_390198;IX_390267;IX_390298;IX_390624;IX_390795;IX_390834;IX_390996;IX_391176;IX_391177;IX_392826;IX_393065;IX_393068;IX_393079
FLO5	13	25.7	EXON;EXON;EXON;EXON;EXON;EXON;EXON;EXON;EXON;EXON;EXON;EXON;EXON	16%_72r;59%_67r;19%_120r;31%_86r;21%_93r;30%_101r;13%_111r;15%_100r;31%_114r;21%_104r;42%_104r;17%_134r;19%_134r	VIII_525715;VIII_525742;VIII_526112;VIII_526614;VIII_526745;VIII_526749;VIII_526859;VIII_526880;VIII_526922;VIII_527015;VIII_527019;VIII_527154;VIII_528122
MTL1	12	15.7	EXON;EXON;EXON;EXON;EXON;EXON;EXON;EXON;EXON;EXON;EXON;EXON	25%_859r;26%_849r;10%_1112r;11%_1048r;21%_588r;10%_933r;18%_979r;15%_1037r;10%_744r;16%_943r;11%_946r;15%_953r	VII_529264;VII_529270;VII_529638;VII_529644;VII_530106;VII_530224;VII_530582;VII_530620;VII_530730;VII_530851;VII_530856;VII_530860
AGA1	9	27	EXON;EXON;EXON;EXON;EXON;EXON;EXON;EXON;EXON	14%_505r;51%_593r;14%_560r;12%_506r;24%_559r;33%_554r;21%_601r;14%_569r;60%_232r	XIV_703791;XIV_703959;XIV_704139;XIV_704992;XIV_705099;XIV_705278;XIV_705289;XIV_705319;XIV_705822
PRY3	9	19.1	EXON;EXON;EXON;EXON;EXON;EXON;EXON;EXON;EXON	25%_520r;13%_571r;15%_533r;17%_516r;21%_517r;37%_517r;15%_495r;17%_374r;12%_359r	X_291357;X_292379;X_292397;X_292444;X_292448;X_292449;X_292510;X_292817;X_292851
VRP1	9	17.4	EXON;EXON;EXON;EXON;EXON;EXON;EXON;EXON;EXON	13%_513r;30%_472r;17%_426r;26%_403r;13%_429r;14%_432r;10%_633r;21%_449r;13%_296r	XII_803307;XII_803546;XII_803583;XII_803595;XII_803653;XII_803656;XII_804011;XII_804273;XII_804953
SLS1	7	15	EXON;EXON;EXON;EXON;EXON;EXON;EXON	13%_167r;11%_151r;16%_161r;12%_197r;15%_198r;16%_197r;22%_192r	XII_422411;XII_422921;XII_422956;XII_423036;XII_423037;XII_423038;XII_423040
YNL054W-B	7	17.4	EXON;EXON;EXON;EXON;EXON;EXON;EXON	11%_93r;16%_66r;13%_76r;33%_66r;14%_55r;13%_58r;22%_107r	XIV_520482;XIV_521347;XIV_521396;XIV_521613;XIV_522074;XIV_522087;XIV_522144
IRA2	6	14.3	EXON;EXON;EXON;EXON;EXON;EXON	14%_67r;19%_46r;11%_44r;15%_69r;12%_49r;15%_76r	XV_171816;XV_172040;XV_172140;XV_172426;XV_172698;XV_179201
MSB2	5	13.4	EXON;EXON;EXON;EXON;EXON	13%_361r;15%_363r;14%_347r;11%_354r;14%_268r	VII_517165;VII_517375;VII_517538;VII_517696;VII_518125
URB1	5	21.6	EXON;EXON;EXON;EXON;EXON	39%_41r;17%_47r;14%_50r;12%_65r;26%_46r	XI_413227;XI_413570;XI_415279;XI_415674;XI_416592
CLN3	4	17.5	EXON;EXON;EXON;EXON	19%_858r;11%_591r;22%_471r;18%_608r	I_66186;I_66363;I_66775;I_67297
DAN4	4	26.8	EXON;EXON;EXON;EXON	19%_309r;42%_259r;12%_250r;34%_243r	X_713853;X_715344;X_715467;X_715471
DEF1	4	11	EXON;EXON;EXON;EXON	10%_632r;12%_639r;12%_629r;10%_634r	XI_336750;XI_337037;XI_337354;XI_337359
EGT2	4	20.8	EXON;EXON;EXON;EXON	19%_385r;34%_390r;10%_450r;20%_476r	XIV_24987;XIV_25113;XIV_26133;XIV_26142
FLO1	4	13.8	EXON;EXON;EXON;EXON	10%_93r;24%_58r;11%_71r;10%_96r	I_204108;I_206013;I_206553;I_207353
FLO10	4	25	EXON;EXON;EXON;EXON	21%_41r;36%_50r;21%_71r;22%_72r	XI_648114;XI_648327;XI_648549;XI_648648
RPO21	4	16.8	EXON;EXON;EXON;EXON	12%_358r;20%_358r;15%_340r;20%_239r	IV_206102;IV_206103;IV_206133;IV_206382
SCD5	4	33.2	EXON;EXON;EXON;EXON	11%_227r;10%_363r;55%_325r;57%_340r	XV_936909;XV_937516;XV_937798;XV_937866
SED4	4	13.8	EXON;EXON;EXON;EXON	15%_117r;16%_117r;14%_114r;10%_128r	III_233742;III_233802;III_234181;III_235119
YBL081W	4	26	EXON;EXON;EXON;EXON	10%_636r;27%_607r;26%_729r;41%_251r	II_72422;II_72428;II_72655;II_72873
YDR034C-D	4	22.8	EXON;EXON;EXON;EXON	10%_77r;13%_52r;34%_38r;34%_38r	IV_515452;IV_516488;IV_516670;IV_516674
CLG1	3	24.7	EXON;EXON;EXON	16%_283r;30%_405r;28%_405r	VII_88068;VII_88229;VII_88937
CYC8	3	17.7	EXON;EXON;EXON	24%_418r;14%_202r;15%_258r	II_463689;II_464749;II_465552
ECM29	3	11.7	EXON;EXON;EXON	13%_30r;11%_26r;11%_61r	VIII_42547;VIII_42969;VIII_45351
HKR1	3	13.7	EXON;EXON;EXON	16%_444r;13%_477r;12%_479r	IV_1307410;IV_1307425;IV_1309178
IRA1	3	12	EXON;EXON;EXON	12%_32r;13%_45r;11%_35r	II_520307;II_522276;II_524116
LOS1	3	19	EXON;EXON;EXON	11%_26r;29%_48r;17%_29r	XI_51020;XI_51821;XI_53317
MPT5	3	14.3	EXON;EXON;EXON	10%_248r;17%_205r;16%_173r	VII_168001;VII_168793;VII_169074
PAN1	3	21.7	EXON;EXON;EXON	22%_136r;23%_122r;20%_117r	IX_368819;IX_368872;IX_369074
QNS1	3	10.7	EXON;EXON;EXON	11%_199r;10%_240r;11%_126r	VIII_247953;VIII_248138;VIII_248329
REA1	3	17.3	EXON;EXON;EXON	13%_30r;27%_29r;12%_32r	XII_353294;XII_355708;XII_363405
SCW4	3	11.3	EXON;EXON;EXON	12%_965r;11%_823r;11%_1348r	VII_1049382;VII_1049460;VII_1049722
SNF5	3	30.3	EXON;EXON;EXON	23%_188r;23%_183r;45%_178r	II_779831;II_779846;II_781872
SOK2	3	20	EXON;EXON;EXON	13%_211r;18%_203r;29%_198r	XIII_305167;XIII_305503;XIII_305509
TAO3	3	12	EXON;EXON;EXON	16%_48r;10%_40r;10%_48r	IX_108267;IX_108337;IX_110000
TGL5	3	19	EXON;EXON;EXON	14%_75r;13%_107r;30%_122r	XV_477218;XV_477514;XV_479082
TOR2	3	13	EXON;EXON;EXON	11%_77r;12%_31r;16%_42r	XI_56342;XI_62492;XI_62784
YAR009C	3	24.3	EXON;EXON;EXON	21%_84r;10%_84r;42%_107r	I_163925;I_163926;I_163974
ZRG8	3	16	EXON;EXON;EXON	25%_60r;13%_61r;10%_40r	V_219506;V_220513;V_220752
ACA1	2	16.5	EXON;EXON	21%_196r;12%_191r	V_240470;V_240946
AHK1	2	13.5	EXON;EXON	11%_44r;16%_25r	IV_327462;IV_327626
ALK2	2	21.5	EXON;EXON	16%_25r;27%_59r	II_207621;II_208273
BCK1	2	10	EXON;EXON	10%_37r;10%_39r	X_248638;X_249558
BDF2	2	33.5	EXON;EXON	39%_327r;28%_381r	IV_331828;IV_332496
BLM10	2	13	EXON;EXON	13%_46r;13%_86r	VI_127390;VI_128780
BSC1	2	19	EXON;EXON	11%_235r;27%_223r	IV_384642;IV_384660
BUD2	2	16	EXON;EXON	21%_38r;11%_35r	XI_268188;XI_268377
CDC23	2	13	EXON;EXON	12%_31r;14%_28r	VIII_437432;VIII_437819
CDC9	2	14	EXON;EXON	11%_52r;17%_52r	IV_166868;IV_167038
CIN1	2	12.5	EXON;EXON	10%_20r;15%_44r	XV_990356;XV_990893
CMR2	2	16.5	EXON;EXON	10%_20r;23%_30r	XV_500109;XV_500332
ECM27	2	20.5	EXON;EXON	13%_93r;28%_90r	X_625413;X_626327
ECM30	2	32	EXON;EXON	13%_139r;51%_129r	XII_1009949;XII_1011024
EST2	2	10.5	EXON;EXON	10%_37r;11%_35r	XII_766911;XII_767316
FAB1	2	11.5	EXON;EXON	10%_47r;13%_73r	VI_186470;VI_189946
FRE7	2	13.5	EXON;EXON	12%_31r;15%_26r	XV_41614;XV_42008
FRK1	2	19	EXON;EXON	21%_112r;17%_90r	XVI_283852;XVI_283973
GAB1	2	33	EXON;EXON	43%_142r;23%_143r	XII_1058287;XII_1058288
GAL11	2	12.5	EXON;EXON	14%_177r;11%_219r	XV_235255;XV_237799
GAS5	2	20	EXON;EXON	15%_404r;25%_658r	XV_268676;XV_269386
GAT2	2	18	EXON;EXON	15%_279r;21%_388r	XIII_541658;XIII_542381
GCN1	2	13.5	EXON;EXON	12%_48r;15%_85r	VII_135597;VII_137206
GSC2	2	20.5	EXON;EXON	19%_225r;22%_303r	VII_548424;VII_552393
HAP1	2	16.5	EXON;EXON	10%_155r;23%_251r	XII_649382;XII_650120
HMI1	2	16	EXON;EXON	14%_27r;18%_27r	XV_140336;XV_140351
HRK1	2	20.5	EXON;EXON	28%_177r;13%_195r	XV_824230;XV_824337
IRC8	2	19.5	EXON;EXON	12%_50r;27%_40r	X_340807;X_342237
JSN1	2	10.5	EXON;EXON	11%_228r;10%_154r	X_595178;X_596034
LAM5	2	10.5	EXON;EXON	10%_175r;11%_142r	VI_46497;VI_46997
LAP3	2	13	EXON;EXON	15%_744r;11%_686r	XIV_200698;XIV_200743
LYS9	2	18	EXON;EXON	13%_184r;23%_213r	XIV_715124;XIV_715206
MOT1	2	15.5	EXON;EXON	21%_71r;10%_30r	XVI_400215;XVI_402529
NAB3	2	10.5	EXON;EXON	10%_299r;11%_272r	XVI_185936;XVI_185945
NAT1	2	14.5	EXON;EXON	11%_263r;18%_233r	IV_379171;IV_380317
NIP1	2	11	EXON;EXON	12%_165r;10%_205r	XIII_893459;XIII_894299
PDC1	2	18	EXON;EXON	14%_3878r;22%_3451r	XII_233028;XII_233587
PIN4	2	34	EXON;EXON	47%_178r;21%_188r	II_123574;II_123697
PMD1	2	12.5	EXON;EXON	11%_35r;14%_28r	V_429464;V_429811
POL12	2	14	EXON;EXON	16%_25r;12%_48r	II_152803;II_153182
PPH21	2	12.5	EXON;EXON	10%_110r;15%_286r	IV_219697;IV_220222
PTK1	2	20.5	EXON;EXON	13%_148r;28%_134r	XI_68683;XI_68914
PUF2	2	13	EXON;EXON	10%_80r;16%_55r	XVI_652340;XVI_652582
ROM2	2	11.5	EXON;EXON	10%_73r;13%_107r	XII_864223;XII_864364
SAG1	2	12	EXON;EXON	12%_182r;12%_214r	X_443672;X_443722
SAM1	2	15.5	EXON;EXON	18%_751r;13%_1009r	XII_516016;XII_516320
SAM2	2	33	EXON;EXON	39%_586r;27%_753r	IV_1453418;IV_1453790
SCP160	2	18.5	EXON;EXON	17%_174r;20%_181r	X_287154;X_287580
SCY1	2	29	EXON;EXON	30%_50r;28%_52r	VII_353118;VII_354014
SFP1	2	24.5	EXON;EXON	13%_174r;36%_201r	XII_926152;XII_926311
SIA1	2	11.5	EXON;EXON	11%_126r;12%_90r	XV_582475;XV_582854
STP4	2	19	EXON;EXON	17%_398r;21%_373r	IV_367251;IV_367773
SWI1	2	28	EXON;EXON	27%_44r;29%_62r	XVI_521206;XVI_522690
SWI4	2	18	EXON;EXON	14%_47r;22%_40r	V_383359;V_384660
TRA1	2	15	EXON;EXON	10%_38r;20%_39r	VIII_309821;VIII_311779
URA2	2	12	EXON;EXON	10%_564r;14%_233r	X_166767;X_169265
USV1	2	24.5	EXON;EXON	38%_720r;11%_741r	XVI_115768;XVI_115774
VPS13	2	10.5	EXON;EXON	11%_35r;10%_37r	XII_54242;XII_57966
VPS15	2	12	EXON;EXON	10%_37r;14%_21r	II_437318;II_440482
YBL005W-B	2	18.5	EXON;EXON	14%_34r;23%_21r	II_223948;II_225896
YBL113C	2	16.5	EXON;EXON	17%_111r;16%_100r	II_1836;II_1872
YEL043W	2	14	EXON;EXON	18%_186r;10%_158r	V_72178;V_72296
YGR027W-B	2	35	EXON;EXON	52%_57r;18%_53r	VII_538214;VII_540623
YJR027W	2	19	EXON;EXON	21%_60r;17%_74r	X_475378;X_475448
YNL284C-B	2	17	EXON;EXON	20%_25r;14%_41r	XIV_98625;XIV_99430
ABP140	1	18	EXON	18%_225r	XV_785666
ACE2	1	10	EXON	10%_37r	XII_406551
ADE3	1	25	EXON	25%_657r	VII_906836
ADY3	1	10	EXON	10%_20r	IV_27497
AFT2	1	46	EXON	46%_139r	XVI_168124
AHC1	1	19	EXON	19%_182r	XV_376174
AIM3	1	10	EXON	10%_97r	II_457368
ALD4	1	16	EXON	16%_681r	XV_1040653
ALG12	1	22	EXON	22%_108r	XIV_678976
ARB1	1	15	EXON	15%_489r	V_223583
ARC40	1	31	EXON	31%_534r	II_686496
ARV1	1	10	EXON	10%_40r	XII_623190
ASK10	1	13	EXON	13%_142r	VII_679667
ASN2	1	20	EXON	20%_540r	VII_740604
ATC1	1	17	EXON	17%_99r	IV_830929
ATP22	1	27	EXON	27%_118r	IV_1177301
ATP23	1	12	EXON	12%_145r	XIV_667523
AUS1	1	21	EXON	21%_57r	XV_353093
AVT1	1	32	EXON	32%_176r	X_438371
AVT2	1	31	EXON	31%_29r	V_30468
AVT3	1	10	EXON	10%_250r	XI_173525
AVT4	1	49	EXON	49%_227r	XIV_435027
AVT5	1	10	EXON	10%_20r	II_50939
AZF1	1	25	EXON	25%_84r	XV_534744
BAS1	1	13	EXON	13%_82r	XI_638029
BBC1	1	14	EXON	14%_257r	X_400449
BCK2	1	12	EXON	12%_132r	V_518285
BEM3	1	20	EXON	20%_49r	XVI_332147
BMH1	1	10	EXON	10%_1584r	V_546185
BMT2	1	16	EXON	16%_53r	II_527915
BNI1	1	10	EXON	10%_37r	XIV_133261
BOI1	1	27	EXON	27%_128r	II_65667
BOP3	1	11	EXON	11%_62r	XIV_549179
BPH1	1	11	EXON	11%_36r	III_182381
BRE5	1	15	EXON	15%_129r	XIV_718236
BSP1	1	16	EXON	16%_108r	XVI_884916
CAN1	1	10	EXON	10%_323r	V_32615
CAT2	1	23	EXON	23%_178r	XIII_194416
CCT2	1	10	EXON	10%_318r	IX_84370
CCT6	1	14	EXON	14%_394r	IV_837676
CDC24	1	11	EXON	11%_95r	I_63340
CDC43	1	15	EXON	15%_113r	VII_214803
CDC53	1	11	EXON	11%_142r	IV_225478
CHA1	1	11	EXON	11%_1280r	III_16491
CHA4	1	16	EXON	16%_49r	XII_338769
CHS3	1	11	EXON	11%_132r	II_286559
CIC1	1	28	EXON	28%_121r	VIII_211922
CLB4	1	12	EXON	12%_40r	XII_563195
CLU1	1	22	EXON	22%_167r	XIII_292442
CMR3	1	11	EXON	11%_160r	XVI_585422
COM2	1	12	EXON	12%_233r	V_421498
CPR4	1	21	EXON	21%_190r	III_239980
CRH1	1	23	EXON	23%_480r	VII_876723
CSF1	1	19	EXON	19%_42r	XII_307434
CSM2	1	10	EXON	10%_29r	IX_100078
CTT1	1	13	EXON	13%_67r	VII_656065
CWC22	1	10	EXON	10%_40r	VII_1046941
CWH43	1	10	EXON	10%_219r	III_145711
DAL3	1	11	EXON	11%_35r	IX_415395
DAL81	1	13	EXON	13%_89r	IX_400865
DCP2	1	21	EXON	21%_228r	XIV_404511
DDL1	1	11	EXON	11%_62r	XV_374367
DFG10	1	18	EXON	18%_135r	IX_260325
DIE2	1	20	EXON	20%_48r	VII_948868
DMC1	1	10	EXON	10%_28r	V_548538
DOP1	1	10	EXON	10%_50r	IV_736830
DOT6	1	18	EXON	18%_474r	V_333868
DSE2	1	17	EXON	17%_758r	VIII_385720
DSL1	1	34	EXON	34%_126r	XIV_158837
ECM22	1	12	EXON	12%_141r	XII_601093
EDE1	1	20	EXON	20%_208r	II_129064
EHD3	1	11	EXON	11%_144r	IV_523469
ELG1	1	12	EXON	12%_33r	XV_603907
EMC1	1	23	EXON	23%_324r	III_45031
EMP65	1	10	EXON	10%_50r	V_451869
ERG11	1	23	EXON	23%_429r	VIII_120159
ERG25	1	10	EXON	10%_364r	VII_611403
ESC8	1	16	EXON	16%_24r	XV_294101
ESL1	1	12	EXON	12%_89r	IX_60658
FAS1	1	13	EXON	13%_458r	XI_104826
FAT3	1	50	EXON	50%_58r	XI_90451
FIR1	1	22	EXON	22%_50r	V_216242
FIT3	1	19	EXON	19%_3972r	XV_1061013
FKH2	1	10	EXON	10%_172r	XIV_496898
FMO1	1	51	EXON	51%_45r	VIII_455325
GAS1	1	11	EXON	11%_1418r	XIII_887296
GAT1	1	21	EXON	21%_51r	VI_96029
GCD1	1	21	EXON	21%_198r	XV_814975
GCD11	1	16	EXON	16%_408r	V_205881
GCN2	1	13	EXON	13%_43r	IV_1027133
GEA2	1	10	EXON	10%_55r	V_111758
GEP3	1	12	EXON	12%_97r	XV_726302
GIP3	1	18	EXON	18%_101r	XVI_293107
GIS1	1	11	EXON	11%_187r	IV_638979
GPD2	1	10	EXON	10%_317r	XV_217911
GPI13	1	15	EXON	15%_104r	XII_77385
GTR2	1	10	EXON	10%_148r	VII_827567
GUT1	1	13	EXON	13%_179r	VIII_37770
GUT2	1	17	EXON	17%_433r	IX_53349
GYP8	1	13	EXON	13%_98r	VI_80880
HAL5	1	11	EXON	11%_195r	X_107710
HAP2	1	45	EXON	45%_164r	VII_53210
HEK2	1	24	EXON	24%_4437r	II_160961
HFD1	1	16	EXON	16%_306r	XIII_491477
HIR2	1	11	EXON	11%_35r	XV_403661
HMS2	1	10	EXON	10%_176r	X_705160
HOF1	1	10	EXON	10%_40r	XIII_336120
HOG1	1	15	EXON	15%_391r	XII_372095
HOM6	1	14	EXON	14%_178r	X_689464
HPF1	1	10	EXON	10%_398r	XV_29242
HSP104	1	11	EXON	11%_937r	XII_88730
HUL5	1	13	EXON	13%_75r	VII_239469
ICR1	1	10	EXON	10%_80r	IX_394763
IES1	1	18	EXON	18%_115r	VI_109127
ILS1	1	13	EXON	13%_403r	II_81786
IMA1	1	13	EXON	13%_30r	VII_1068355
IPT1	1	10	EXON	10%_237r	IV_589966
IRC19	1	21	EXON	21%_61r	XII_73979
IRR1	1	10	EXON	10%_38r	IX_306514
IST2	1	10	EXON	10%_204r	II_422191
ITR1	1	22	EXON	22%_960r	IV_1444244
IXR1	1	15	EXON	15%_557r	XI_381252
IZH1	1	16	EXON	16%_392r	IV_1435491
IZH3	1	36	EXON	36%_316r	XII_185686
KAP114	1	11	EXON	11%_35r	VII_46232
KAP122	1	24	EXON	24%_49r	VII_462215
KAP123	1	29	EXON	29%_189r	V_380843
KAP95	1	10	EXON	10%_73r	XII_825806
KEL2	1	10	EXON	10%_46r	VII_966962
KSP1	1	17	EXON	17%_167r	VIII_269765
LAA1	1	11	EXON	11%_45r	X_43932
LAM4	1	10	EXON	10%_101r	VIII_264685
LDB19	1	11	EXON	11%_135r	XV_920834
LHS1	1	12	EXON	12%_95r	XI_297776
LRE1	1	23	EXON	23%_102r	III_36216
LYS5	1	10	EXON	10%_40r	VII_215503
MAC1	1	10	EXON	10%_128r	XIII_318031
MAG1	1	12	EXON	12%_62r	V_455223
MDL2	1	11	EXON	11%_166r	XVI_30674
MDM32	1	13	EXON	13%_103r	XV_607069
MDS3	1	17	EXON	17%_96r	VII_126137
MED4	1	31	EXON	31%_147r	XV_659213
MET6	1	29	EXON	29%_900r	V_341971
MGA1	1	10	EXON	10%_75r	VII_988414
MIG3	1	12	EXON	12%_32r	V_211009
MLO1	1	12	EXON	12%_105r	XIII_775393
MRI1	1	16	EXON	16%_168r	XVI_768592
MRP4	1	14	EXON	14%_197r	VIII_99954
MRPL3	1	16	EXON	16%_124r	XIII_322341
MRS2	1	17	EXON	17%_41r	XV_945306
MRS4	1	11	EXON	11%_245r	XI_532987
MRX12	1	11	EXON	11%_71r	X_441506
MRX4	1	11	EXON	11%_113r	XVI_232083
MSB1	1	12	EXON	12%_58r	XV_689020
MSN2	1	10	EXON	10%_79r	XIII_346493
MSN5	1	17	EXON	17%_114r	IV_1143205
MYO5	1	18	EXON	18%_124r	XIII_488732
NAM7	1	12	EXON	12%_132r	XIII_428681
NBA1	1	18	EXON	18%_171r	XV_198162
NCE103	1	44	EXON	44%_385r	XIV_560348
NCP1	1	15	EXON	15%_377r	VIII_192070
NEJ1	1	16	EXON	16%_154r	XII_675298
NEW1	1	30	EXON	30%_249r	XVI_123944
NMA111	1	14	EXON	14%_158r	XIV_396436
NNF2	1	17	EXON	17%_117r	VII_658049
NOC3	1	39	EXON	39%_74r	XII_154546
NPR1	1	10	EXON	10%_98r	XIV_294205
NSG1	1	20	EXON	20%_105r	VIII_370723
NTE1	1	12	EXON	12%_47r	XIII_157535
NUC1	1	12	EXON	12%_104r	X_40793
NUM1	1	13	EXON	13%_155r	IV_761822
NUP60	1	12	EXON	12%_94r	I_152526
OCA5	1	13	EXON	13%_135r	VIII_47064
OSH3	1	10	EXON	10%_115r	VIII_243705
OST3	1	22	EXON	22%_252r	XV_482225
OST4	1	13	EXON	13%_546r	IV_38596
PBI1	1	18	EXON	18%_65r	XVI_27416
PBP2	1	12	EXON	12%_127r	II_684162
PDC5	1	17	EXON	17%_35r	XII_411776
PDL32	1	14	EXON	14%_27r	XIII_443236
PDR11	1	11	EXON	11%_35r	IX_331079
PDR15	1	26	EXON	26%_91r	IV_1282492
PEP5	1	12	EXON	12%_50r	XIII_733878
PET111	1	11	EXON	11%_69r	XIII_781680
PEX31	1	12	EXON	12%_33r	VII_502971
PEX35	1	15	EXON	15%_73r	VII_833985
PEX6	1	16	EXON	16%_87r	XIV_21113
PHD1	1	11	EXON	11%_418r	XI_356922
PHO13	1	12	EXON	12%_170r	IV_33185
PHO87	1	10	EXON	10%_155r	III_195467
PHO90	1	13	EXON	13%_76r	X_63443
PIG1	1	21	EXON	21%_60r	XII_689741
PLB3	1	15	EXON	15%_175r	XV_306532
PMS1	1	34	EXON	34%_32r	XIV_474879
POP5	1	10	EXON	10%_30r	I_83220
PST1	1	15	EXON	15%_511r	IV_564193
PTR3	1	17	EXON	17%_99r	VI_211728
PUF3	1	17	EXON	17%_74r	XII_123468
PUF4	1	29	EXON	29%_134r	VII_466456
RAD24	1	27	EXON	27%_66r	V_537433
RAD3	1	10	EXON	10%_85r	V_528401
RAD9	1	17	EXON	17%_69r	IV_900079
RAV1	1	16	EXON	16%_85r	X_495534
RCE1	1	16	EXON	16%_49r	XIII_814958
RCK2	1	14	EXON	14%_347r	XII_635871
RCY1	1	11	EXON	11%_63r	X_51296
RET2	1	12	EXON	12%_279r	VI_250399
REX2	1	10	EXON	10%_243r	XII_260353
RGA2	1	21	EXON	21%_78r	IV_1231148
RGM1	1	10	EXON	10%_265r	XIII_624781
RIC1	1	14	EXON	14%_56r	XII_227360
RIM15	1	13	EXON	13%_84r	VI_71327
RIO2	1	13	EXON	13%_144r	XIV_255431
RMI1	1	15	EXON	15%_78r	XVI_503532
ROG3	1	11	EXON	11%_81r	VI_197926
ROX1	1	11	EXON	11%_622r	XVI_680019
ROY1	1	25	EXON	25%_39r	XIII_782664
RPL4B	1	14	EXON	14%_607r	IV_472869
RPL7B	1	11	INTRON	11%_26r	XVI_173358
RPO41	1	11	EXON	11%_81r	VI_60657
RPP0	1	11	EXON	11%_2553r	XII_806611
RSC1	1	15	EXON	15%_128r	VII_603607
RSC4	1	10	EXON	10%_113r	XI_452575
RSM28	1	18	EXON	18%_253r	IV_1437562
RTS3	1	13	EXON	13%_643r	VII_808898
SAP4	1	20	EXON	20%_63r	VII_65095
SCD6	1	53	EXON	53%_268r	XVI_793131
SCT1	1	20	EXON	20%_179r	II_204592
SDS23	1	13	EXON	13%_178r	VII_397070
SEC1	1	10	EXON	10%_116r	IV_783672
SEC15	1	13	EXON	13%_61r	VII_59756
SEC21	1	11	EXON	11%_254r	XIV_94309
SEC27	1	24	EXON	24%_373r	VII_252546
SEC59	1	23	EXON	23%_56r	XIII_295905
SEC7	1	12	EXON	12%_78r	IV_800376
SED1	1	26	EXON	26%_7665r	IV_601570
SGN1	1	11	EXON	11%_285r	IX_356688
SHM1	1	21	EXON	21%_446r	II_737365
SHM2	1	10	EXON	10%_1272r	XII_258142
SHU1	1	12	EXON	12%_55r	VIII_98589
SIP4	1	15	EXON	15%_60r	X_268319
SIT1	1	18	EXON	18%_648r	V_27737
SIZ1	1	10	EXON	10%_78r	IV_1290471
SKI7	1	22	EXON	22%_49r	XV_470211
SKN7	1	13	EXON	13%_101r	VIII_513529
SKO1	1	17	EXON	17%_173r	XIV_321005
SLA2	1	10	EXON	10%_180r	XIV_190457
SLH1	1	11	EXON	11%_36r	VII_1037693
SLN1	1	10	EXON	10%_46r	IX_71636
SLX4	1	10	EXON	10%_49r	XII_414129
SMP3	1	17	EXON	17%_96r	XV_610111
SMY1	1	13	EXON	13%_118r	XI_288087
SMY2	1	13	EXON	13%_224r	II_580564
SNF3	1	34	EXON	34%_128r	IV_113752
SNG1	1	23	EXON	23%_26r	VII_892566
SNQ2	1	12	EXON	12%_93r	IV_469105
SNT2	1	12	EXON	12%_74r	VII_262944
SOG2	1	11	EXON	11%_105r	XV_999046
SPO16	1	20	EXON	20%_20r	VIII_402312
SPO22	1	10	EXON	10%_20r	IX_224606
SPO7	1	17	EXON	17%_145r	I_135941
SPP41	1	22	EXON	22%_71r	IV_1391815
SRB8	1	10	EXON	10%_29r	III_255376
SRO7	1	15	EXON	15%_57r	XVI_634395
SRP72	1	15	EXON	15%_153r	XVI_154872
SRS2	1	17	EXON	17%_51r	X_257455
SSB1	1	11	EXON	11%_1297r	IV_44470
SSM4	1	11	EXON	11%_90r	IX_297843
STE11	1	10	EXON	10%_59r	XII_850396
STE2	1	11	EXON	11%_36r	VI_83591
STN1	1	19	EXON	19%_77r	IV_611412
STS1	1	30	EXON	30%_46r	IX_377307
STU1	1	26	EXON	26%_23r	II_155918
SUC2	1	13	EXON	13%_892r	IX_38965
SVL3	1	24	EXON	24%_150r	XVI_489079
SWI5	1	10	EXON	10%_73r	IV_749758
TAM41	1	18	EXON	18%_183r	VII_585685
TCO89	1	10	EXON	10%_37r	XVI_206310
TDA7	1	11	EXON	11%_341r	XIV_305915
TEA1	1	10	EXON	10%_95r	XV_956374
TEL1	1	13	EXON	13%_30r	II_51964
TFB2	1	19	EXON	19%_109r	XVI_320084
THR4	1	15	EXON	15%_647r	III_218027
TIM54	1	10	EXON	10%_166r	X_335119
TIP20	1	14	EXON	14%_99r	VII_231070
TIR2	1	12	EXON	12%_66r	XV_346542
TIR4	1	18	EXON	18%_49r	XV_345637
TOF1	1	14	EXON	14%_28r	XIV_124977
TOF2	1	10	EXON	10%_28r	XI_458944
TOR1	1	15	EXON	15%_39r	X_562619
TOS1	1	11	EXON	11%_968r	II_563609
TPC1	1	16	EXON	16%_25r	VII_677470
TPH3	1	11	EXON	11%_127r	X_407079
TPS3	1	12	EXON	12%_189r	XIII_790463
TRS65	1	44	EXON	44%_127r	VII_831400
TUB3	1	13	EXON	13%_284r	XIII_22936
TUP1	1	13	EXON	13%_254r	III_262112
UBP10	1	10	EXON	10%_231r	XIV_291474
UBR1	1	20	EXON	20%_87r	VII_861113
UBX3	1	10	EXON	10%_128r	IV_294604
UBX4	1	15	EXON	15%_238r	XIII_405075
UFD4	1	12	EXON	12%_71r	XI_423258
UME6	1	11	EXON	11%_114r	IV_866274
USO1	1	11	EXON	11%_35r	IV_347432
UTP20	1	25	EXON	25%_31r	II_231110
UTP25	1	11	EXON	11%_54r	IX_191208
UTP30	1	11	EXON	11%_35r	XI_556539
UTR2	1	10	EXON	10%_299r	V_79441
VAC14	1	15	EXON	15%_59r	XII_894410
VAC7	1	14	EXON	14%_61r	XIV_526701
VID27	1	15	EXON	15%_109r	XIV_248402
VIK1	1	24	EXON	24%_41r	XVI_71404
VPS55	1	32	EXON	32%_225r	X_518796
VPS8	1	10	EXON	10%_74r	I_144529
VTC3	1	14	EXON	14%_184r	XVI_515713
VTS1	1	13	EXON	13%_191r	XV_1012104
WHI2	1	16	EXON	16%_190r	XV_411330
WSC2	1	24	EXON	24%_206r	XIV_106429
WTM1	1	21	EXON	21%_831r	XV_771678
XBP1	1	13	EXON	13%_199r	IX_176355
YAK1	1	16	EXON	16%_179r	X_148866
YAP1802	1	10	EXON	10%_185r	VII_975211
YAR023C	1	13	EXON	13%_59r	I_179603
YBL100W-B	1	11	EXON	11%_62r	II_34546
YBR220C	1	28	EXON	28%_131r	II_663388
YBR225W	1	14	EXON	14%_99r	II_672902
YBR259W	1	13	EXON	13%_73r	II_731801
YBR284W	1	17	EXON	17%_23r	II_772477
YBT1	1	13	EXON	13%_84r	XII_44011
YCL049C	1	10	EXON	10%_321r	III_40145
YCT1	1	14	EXON	14%_68r	XII_30466
YDL199C	1	10	EXON	10%_48r	IV_102028
YDL211C	1	13	EXON	13%_37r	IV_79708
YDR210C-D	1	11	EXON	11%_26r	IV_879301
YEH1	1	17	EXON	17%_85r	XII_126139
YEL023C	1	10	EXON	10%_57r	V_109173
YER079W	1	20	EXON	20%_185r	V_319070
YER188W	1	13	EXON	13%_30r	V_568734
YGL230C	1	12	EXON	12%_32r	VII_64086
YGR026W	1	13	EXON	13%_305r	VII_533631
YGR054W	1	10	EXON	10%_230r	VII_597729
YGR109W-B	1	22	EXON	22%_70r	VII_710754
YHC1	1	29	EXON	29%_201r	XII_724918
YHR202W	1	14	EXON	14%_75r	VIII_502774
YHR214C-B	1	10	EXON	10%_103r	VIII_545625
YIL082W-A	1	24	EXON	24%_54r	IX_208857
YJL193W	1	11	EXON	11%_68r	X_72233
YJR012C	1	25	EXON	25%_144r	X_460005
YLL054C	1	13	EXON	13%_29r	XII_33509
YLR227W-B	1	56	EXON	56%_69r	XII_595595
YLR236C	1	10	EXON	10%_20r	XII_612032
YLR419W	1	10	EXON	10%_38r	XII_962486
YLR446W	1	10	EXON	10%_38r	XII_1026326
YND1	1	14	EXON	14%_54r	V_160558
YNL054W-A	1	11	EXON	11%_93r	XIV_520482
YNL190W	1	10	EXON	10%_976r	XIV_282985
YNR021W	1	12	EXON	12%_390r	XIV_669279
YOL036W	1	33	EXON	33%_151r	XV_258611
YOL075C	1	14	EXON	14%_35r	XV_192419
YOR192C-C	1	13	EXON	13%_23r	XV_704119
YOR238W	1	12	EXON	12%_83r	XV_784020
YOR342C	1	11	EXON	11%_220r	XV_966998
YOR343W-B	1	22	EXON	22%_117r	XV_973089
YPL216W	1	12	EXON	12%_31r	XVI_147099
YPR015C	1	12	EXON	12%_58r	XVI_590620
YPR071W	1	14	EXON	14%_99r	XVI_688735
YPR089W	1	11	EXON	11%_143r	XVI_715211
YPR117W	1	25	EXON	25%_44r	XVI_763487
YPR127W	1	19	EXON	19%_132r	XVI_790998
YPR158C-D	1	53	EXON	53%_108r	XVI_854100
YPR158W-B	1	44	EXON	44%_58r	XVI_846866
YPS7	1	20	EXON	20%_110r	IV_1172419
ZAP1	1	15	EXON	15%_53r	X_332160
ZIP2	1	11	EXON	11%_36r	VII_34140

## Sheet: Repeat_2_only
Gene_name	Num_edit_sites	Avg_edting	Features	Edit_percent_read_str	Identifier_str
FIG2	44	32.1	EXON;EXON;EXON;EXON;EXON;EXON;EXON;EXON;EXON;EXON;EXON;EXON;EXON;EXON;EXON;EXON;EXON;EXON;EXON;EXON;EXON;EXON;EXON;EXON;EXON;EXON;EXON;EXON;EXON;EXON;EXON;EXON;EXON;EXON;EXON;EXON;EXON;EXON;EXON;EXON;EXON;EXON;EXON;EXON	85%_90r;12%_99r;72%_97r;28%_126r;27%_133r;54%_149r;10%_114r;15%_98r;22%_101r;30%_104r;16%_104r;21%_144r;19%_128r;16%_125r;14%_106r;17%_128r;15%_116r;14%_108r;11%_109r;74%_129r;17%_146r;84%_138r;63%_136r;42%_139r;71%_145r;30%_158r;12%_139r;19%_136r;66%_136r;61%_167r;85%_147r;15%_155r;16%_172r;11%_187r;10%_164r;11%_219r;79%_189r;28%_161r;15%_177r;10%_180r;42%_180r;21%_177r;21%_182r;12%_134r	III_267469;III_267493;III_267495;III_267769;III_267776;III_268061;III_268163;III_268289;III_268294;III_268444;III_268466;III_268868;III_269017;III_269062;III_269085;III_269195;III_269274;III_269342;III_269364;III_269498;III_269624;III_269785;III_269795;III_269799;III_269828;III_269840;III_269917;III_269947;III_269948;III_270781;III_270976;III_271102;III_271118;III_271132;III_271171;III_271542;III…
PRM7	23	27.1	EXON;EXON;EXON;EXON;EXON;EXON;EXON;EXON;EXON;EXON;EXON;EXON;EXON;EXON;EXON;EXON;EXON;EXON;EXON;EXON;EXON;EXON;EXON	73%_57r;22%_57r;31%_95r;41%_96r;20%_112r;47%_119r;13%_102r;20%_91r;31%_87r;19%_93r;23%_91r;12%_89r;19%_98r;20%_98r;27%_99r;13%_99r;19%_92r;35%_92r;39%_94r;20%_94r;17%_114r;13%_115r;49%_119r	IV_382028;IV_382029;IV_382206;IV_382209;IV_382771;IV_383124;IV_383136;IV_383199;IV_383316;IV_383340;IV_383352;IV_383355;IV_383409;IV_383410;IV_383416;IV_383563;IV_383568;IV_383602;IV_383607;IV_383856;IV_383903;IV_383997;IV_384030
FLO5	16	28.8	EXON;EXON;EXON;EXON;EXON;EXON;EXON;EXON;EXON;EXON;EXON;EXON;EXON;EXON;EXON;EXON	17%_23r;81%_22r;28%_32r;45%_22r;10%_37r;34%_35r;44%_34r;27%_36r;16%_30r;41%_34r;21%_33r;30%_33r;17%_29r;20%_58r;19%_61r;11%_36r	VIII_525715;VIII_525742;VIII_526112;VIII_526614;VIII_526733;VIII_526745;VIII_526749;VIII_526859;VIII_526880;VIII_526922;VIII_527015;VIII_527019;VIII_527154;VIII_527682;VIII_528122;VIII_528505
MTL1	11	16.8	EXON;EXON;EXON;EXON;EXON;EXON;EXON;EXON;EXON;EXON;EXON	26%_540r;31%_554r;10%_496r;17%_291r;12%_463r;16%_444r;15%_531r;11%_451r;20%_494r;11%_500r;16%_497r	VII_529264;VII_529270;VII_529644;VII_530106;VII_530224;VII_530582;VII_530620;VII_530730;VII_530851;VII_530856;VII_530860
FLO11	10	24.1	EXON;EXON;EXON;EXON;EXON;EXON;EXON;EXON;EXON;EXON	37%_67r;12%_47r;35%_48r;11%_52r;25%_51r;42%_54r;26%_45r;23%_38r;10%_39r;20%_44r	IX_390198;IX_390267;IX_390298;IX_390571;IX_390624;IX_390795;IX_390834;IX_390996;IX_393006;IX_393068
VRP1	10	17.1	EXON;EXON;EXON;EXON;EXON;EXON;EXON;EXON;EXON;EXON	15%_147r;34%_140r;13%_123r;28%_120r;10%_150r;10%_153r;24%_126r;12%_154r;15%_116r;10%_115r	XII_803307;XII_803546;XII_803583;XII_803595;XII_803653;XII_803656;XII_804273;XII_804406;XII_804953;XII_804959
MSB2	9	13.1	EXON;EXON;EXON;EXON;EXON;EXON;EXON;EXON;EXON	16%_112r;11%_130r;23%_143r;12%_124r;12%_155r;11%_133r;12%_109r;11%_105r;10%_148r	VII_517165;VII_517375;VII_517538;VII_518125;VII_518269;VII_518512;VII_519140;VII_519191;VII_519293
PRY3	9	21	EXON;EXON;EXON;EXON;EXON;EXON;EXON;EXON;EXON	24%_189r;15%_255r;20%_243r;18%_227r;25%_234r;40%_237r;14%_199r;19%_142r;14%_144r	X_291357;X_292379;X_292397;X_292444;X_292448;X_292449;X_292510;X_292817;X_292851
AGA1	8	27.8	EXON;EXON;EXON;EXON;EXON;EXON;EXON;EXON	10%_175r;52%_243r;14%_281r;22%_255r;30%_270r;24%_290r;14%_269r;56%_87r	XIV_703791;XIV_703959;XIV_704139;XIV_705099;XIV_705278;XIV_705289;XIV_705319;XIV_705822
SLS1	7	17.3	EXON;EXON;EXON;EXON;EXON;EXON;EXON	17%_63r;17%_45r;13%_60r;10%_82r;24%_81r;13%_81r;27%_80r	XII_422411;XII_422921;XII_422956;XII_423036;XII_423037;XII_423038;XII_423040
MPT5	6	19	EXON;EXON;EXON;EXON;EXON;EXON	22%_84r;15%_64r;12%_58r;21%_78r;26%_78r;18%_88r	VII_168793;VII_169074;VII_169411;VII_169705;VII_169710;VII_169748
DAN4	5	24.8	EXON;EXON;EXON;EXON;EXON	19%_97r;50%_92r;11%_84r;10%_85r;34%_81r	X_713853;X_715344;X_715464;X_715467;X_715471
DEF1	5	13.8	EXON;EXON;EXON;EXON;EXON	13%_310r;13%_308r;13%_296r;17%_334r;13%_337r	XI_336750;XI_336751;XI_337037;XI_337354;XI_337359
YBL081W	5	23	EXON;EXON;EXON;EXON;EXON	22%_233r;27%_279r;12%_285r;40%_148r;14%_55r	II_72428;II_72655;II_72661;II_72873;II_72949
CLN3	4	20.2	EXON;EXON;EXON;EXON	21%_319r;12%_292r;26%_230r;22%_238r	I_66186;I_66363;I_66775;I_67297
CYC8	4	19.2	EXON;EXON;EXON;EXON	15%_122r;11%_70r;23%_65r;28%_115r	II_463689;II_464440;II_464749;II_465552
EGT2	4	20.2	EXON;EXON;EXON;EXON	12%_152r;40%_142r;12%_165r;17%_169r	XIV_24987;XIV_25113;XIV_26133;XIV_26142
FLO10	4	19.8	EXON;EXON;EXON;EXON	33%_21r;18%_22r;13%_22r;15%_20r	XI_648327;XI_648387;XI_648648;XI_649389
RPO21	4	18	EXON;EXON;EXON;EXON	13%_153r;19%_152r;14%_148r;26%_135r	IV_206102;IV_206103;IV_206133;IV_206382
SNF5	4	36	EXON;EXON;EXON;EXON	13%_45r;33%_60r;41%_58r;57%_75r	II_779724;II_779831;II_779846;II_781872
SOK2	4	22.5	EXON;EXON;EXON;EXON	12%_73r;27%_80r;11%_71r;40%_66r	XIII_305072;XIII_305167;XIII_305503;XIII_305509
CLA4	3	15.7	EXON;EXON;EXON	23%_30r;10%_29r;14%_35r	XIV_68981;XIV_69269;XIV_69619
CLG1	3	25.7	EXON;EXON;EXON	20%_105r;25%_128r;32%_146r	VII_88068;VII_88229;VII_88937
DIE2	3	18.3	EXON;EXON;EXON	20%_24r;13%_46r;22%_36r	VII_947951;VII_948240;VII_948868
ECM30	3	17	EXON;EXON;EXON	10%_38r;19%_41r;22%_44r	XII_1009452;XII_1009949;XII_1011024
FRK1	3	14.3	EXON;EXON;EXON	16%_24r;17%_34r;10%_20r	XVI_283852;XVI_283973;XVI_284914
HKR1	3	13	EXON;EXON;EXON	15%_152r;12%_160r;12%_148r	IV_1307410;IV_1307425;IV_1309178
MSB1	3	22	EXON;EXON;EXON	19%_21r;20%_20r;27%_22r	XV_688778;XV_688786;XV_689020
PAN1	3	23.3	EXON;EXON;EXON	18%_33r;25%_47r;27%_44r	IX_367397;IX_368872;IX_369074
PIN4	3	34	EXON;EXON;EXON	54%_74r;29%_79r;19%_73r	II_123574;II_123697;II_123713
QNS1	3	14.7	EXON;EXON;EXON	13%_143r;12%_106r;19%_61r	VIII_248138;VIII_248176;VIII_248329
SCD5	3	39	EXON;EXON;EXON	16%_113r;47%_144r;54%_114r	XV_936909;XV_937798;XV_937866
SED4	3	16	EXON;EXON;EXON	12%_47r;16%_50r;20%_35r	III_233742;III_234181;III_235119
TDA9	3	12	EXON;EXON;EXON	10%_20r;16%_24r;10%_20r	XIII_105704;XIII_105737;XIII_106753
URA2	3	12.3	EXON;EXON;EXON	12%_257r;15%_107r;10%_78r	X_166767;X_169265;X_171207
WSC3	3	11.7	EXON;EXON;EXON	12%_65r;10%_67r;13%_65r	XV_115025;XV_115268;XV_115287
YJR027W	3	23.7	EXON;EXON;EXON	28%_21r;17%_23r;26%_26r	X_475378;X_475391;X_475448
ACA1	2	21.5	EXON;EXON	27%_72r;16%_62r	V_240470;V_240946
AFT2	2	37.5	EXON;EXON	60%_40r;15%_39r	XVI_168124;XVI_168127
AZF1	2	19	EXON;EXON	10%_39r;28%_25r	XV_534351;XV_534744
BDF2	2	32.5	EXON;EXON	36%_168r;29%_194r	IV_331828;IV_332496
BLM10	2	17	EXON;EXON	23%_26r;11%_36r	VI_128780;VI_129804
BSC1	2	27	EXON;EXON	19%_83r;35%_84r	IV_384642;IV_384660
CMR3	2	14	EXON;EXON	11%_72r;17%_45r	XVI_584982;XVI_585422
DOT6	2	16	EXON;EXON	21%_261r;11%_305r	V_333868;V_333929
DPB11	2	10.5	EXON;EXON	11%_26r;10%_20r	X_263475;X_264679
GAB1	2	20.5	EXON;EXON	29%_58r;12%_57r	XII_1058287;XII_1058288
GAL11	2	17.5	EXON;EXON	16%_56r;19%_88r	XV_235255;XV_237799
GAS5	2	23.5	EXON;EXON	16%_207r;31%_361r	XV_268676;XV_269386
GAT2	2	24	EXON;EXON	16%_78r;32%_124r	XIII_541658;XIII_542381
GEP3	2	12.5	EXON;EXON	15%_26r;10%_28r	XV_726302;XV_726767
GSC2	2	20	EXON;EXON	22%_54r;18%_133r	VII_548424;VII_552393
HAP1	2	15.5	EXON;EXON	10%_50r;21%_124r	XII_647701;XII_650120
HRK1	2	19.5	EXON;EXON	23%_69r;16%_87r	XV_824230;XV_824337
HUL5	2	19.5	EXON;EXON	14%_27r;25%_27r	VII_239444;VII_239469
IRA2	2	18	EXON;EXON	22%_22r;14%_49r	XV_171816;XV_179500
IZH3	2	27	EXON;EXON	39%_184r;15%_126r	XII_185686;XII_186500
JSN1	2	13.5	EXON;EXON	13%_94r;14%_62r	X_595178;X_596034
KIN2	2	10	EXON;EXON	10%_30r;10%_29r	XII_335116;XII_335348
LAP3	2	15.5	EXON;EXON	18%_397r;13%_361r	XIV_200698;XIV_200743
LAS17	2	15.5	EXON;EXON	17%_63r;14%_64r	XV_677082;XV_677085
LEU3	2	18.5	EXON;EXON	23%_30r;14%_34r	XII_1038000;XII_1038597
LYS9	2	22	EXON;EXON	16%_111r;28%_105r	XIV_715124;XIV_715206
MCD4	2	13.5	EXON;EXON	16%_24r;11%_35r	XI_138524;XI_138858
MYO5	2	16	EXON;EXON	18%_38r;14%_54r	XIII_488732;XIII_489988
NAB3	2	11	EXON;EXON	12%_107r;10%_96r	XVI_185936;XVI_185945
NAT1	2	15	EXON;EXON	10%_96r;20%_84r	IV_379171;IV_380317
NTE1	2	12	EXON;EXON	14%_28r;10%_20r	XIII_157535;XIII_158131
OST3	2	16.5	EXON;EXON	21%_124r;12%_136r	XV_482225;XV_482385
POL5	2	15	EXON;EXON	15%_32r;15%_20r	V_49692;V_50681
PPH21	2	12.5	EXON;EXON	15%_39r;10%_152r	IV_219697;IV_220222
PTK1	2	27	EXON;EXON	29%_37r;25%_39r	XI_68683;XI_68914
PUF4	2	25.5	EXON;EXON	40%_47r;11%_44r	VII_466456;VII_466847
RIO2	2	23	EXON;EXON	30%_73r;16%_73r	XIV_255431;XIV_255434
ROT2	2	11	EXON;EXON	10%_39r;12%_33r	II_677214;II_678909
RSC1	2	17	EXON;EXON	12%_33r;22%_44r	VII_603325;VII_603607
SAG1	2	10.5	EXON;EXON	10%_93r;11%_103r	X_443672;X_443722
SAM1	2	17	EXON;EXON	17%_478r;17%_503r	XII_516016;XII_516320
SCP160	2	16.5	EXON;EXON	22%_50r;11%_44r	X_287154;X_287580
SCW4	2	11.5	EXON;EXON	10%_430r;13%_379r	VII_1049382;VII_1049460
SEC1	2	12.5	EXON;EXON	10%_49r;15%_32r	IV_782427;IV_783672
SED1	2	19.5	EXON;EXON	10%_3925r;29%_4260r	IV_601041;IV_601570
SIA1	2	24	EXON;EXON	13%_53r;35%_40r	XV_582475;XV_582854
SKN7	2	14	EXON;EXON	16%_30r;12%_55r	VIII_513529;VIII_514384
SNF3	2	32.5	EXON;EXON	24%_37r;41%_43r	IV_113226;IV_113752
STH1	2	10.5	EXON;EXON	11%_26r;10%_65r	IX_119404;IX_121789
STP4	2	17	EXON;EXON	14%_240r;20%_198r	IV_367251;IV_367773
STT4	2	27	EXON;EXON	24%_25r;30%_26r	XII_741112;XII_741133
SYP1	2	10.5	EXON;EXON	10%_103r;11%_109r	III_174234;III_175048
USV1	2	25.5	EXON;EXON	36%_300r;15%_315r	XVI_115768;XVI_115774
UTP10	2	11	EXON;EXON	10%_37r;12%_32r	X_212779;X_213346
VTS1	2	16.5	EXON;EXON	13%_58r;20%_70r	XV_1011860;XV_1012104
WSC2	2	21.5	EXON;EXON	32%_90r;11%_62r	XIV_106429;XIV_106615
YAR009C	2	20.5	EXON;EXON	10%_28r;31%_38r	I_163925;I_163974
YBL005W-B	2	18	EXON;EXON	15%_20r;21%_28r	II_222737;II_224018
YBR259W	2	20.5	EXON;EXON	13%_22r;28%_25r	II_731005;II_731801
YDR210C-C	2	13.5	EXON;EXON	16%_37r;11%_35r	IV_882901;IV_882932
YDR210C-D	2	13.5	EXON;EXON	16%_37r;11%_35r	IV_882901;IV_882932
YEL043W	2	17	EXON;EXON	15%_51r;19%_51r	V_70905;V_70906
YGR027W-B	2	36	EXON;EXON	62%_29r;10%_30r	VII_538214;VII_540623
AAH1	1	11	EXON	11%_80r	XIV_360114
ABP140	1	18	EXON	18%_87r	XV_785666
ADE3	1	21	EXON	21%_232r	VII_906836
ADI1	1	10	EXON	10%_108r	XIII_284455
AFI1	1	10	EXON	10%_20r	XV_568189
AHA1	1	10	EXON	10%_258r	IV_893514
AHC1	1	24	EXON	24%_62r	XV_376174
ALD4	1	14	EXON	14%_364r	XV_1040653
ALG8	1	15	EXON	15%_40r	XV_452784
ALK1	1	12	EXON	12%_32r	VII_455389
ALR2	1	13	EXON	13%_22r	VI_33706
ARB1	1	17	EXON	17%_271r	V_223583
ARC40	1	40	EXON	40%_257r	II_686496
ARP5	1	12	EXON	12%_33r	XIV_514888
ASN2	1	15	EXON	15%_310r	VII_740604
ATC1	1	14	EXON	14%_34r	IV_830929
ATG11	1	15	EXON	15%_20r	XVI_662556
ATG13	1	12	EXON	12%_33r	XVI_908747
ATG18	1	21	EXON	21%_32r	VI_195255
ATG32	1	12	EXON	12%_25r	IX_75161
ATP22	1	20	EXON	20%_43r	IV_1177301
ATP23	1	11	EXON	11%_27r	XIV_667523
AUS1	1	27	EXON	27%_22r	XV_353093
AVO2	1	12	EXON	12%_25r	XIII_406708
AVT4	1	50	EXON	50%_72r	XIV_435027
BAP2	1	10	EXON	10%_444r	II_374434
BCK2	1	22	EXON	22%_35r	V_518285
BEM3	1	25	EXON	25%_20r	XVI_332147
BFR1	1	12	EXON	12%_158r	XV_719888
BIT61	1	10	EXON	10%_20r	X_327541
BNI5	1	11	EXON	11%_53r	XIV_322696
BOI1	1	41	EXON	41%_36r	II_65667
BRE5	1	13	EXON	13%_68r	XIV_718236
BSD2	1	10	EXON	10%_58r	II_783528
BSP1	1	11	EXON	11%_36r	XVI_884916
BTS1	1	14	EXON	14%_21r	XVI_423778
BUD8	1	12	EXON	12%_25r	XII_834357
CAN1	1	11	EXON	11%_101r	V_32615
CAT2	1	14	EXON	14%_74r	XIII_194416
CCH1	1	10	EXON	10%_20r	VII_930141
CCT5	1	11	EXON	11%_148r	X_557458
CCT6	1	15	EXON	15%_252r	IV_837676
CDC24	1	28	EXON	28%_39r	I_63340
CDC53	1	16	EXON	16%_53r	IV_225478
CDS1	1	11	EXON	11%_109r	II_296540
CHA1	1	12	EXON	12%_759r	III_16491
CHA4	1	26	EXON	26%_23r	XII_339137
CHS1	1	13	EXON	13%_96r	XIV_278169
CHS2	1	22	EXON	22%_22r	II_312441
CHS3	1	11	EXON	11%_34r	II_286559
CIC1	1	32	EXON	32%_65r	VIII_211922
CLB4	1	14	EXON	14%_27r	XII_563195
CLU1	1	31	EXON	31%_64r	XIII_292442
CPR4	1	22	EXON	22%_61r	III_239980
CPT1	1	14	EXON	14%_123r	XIV_380321
CRH1	1	26	EXON	26%_245r	VII_876723
CST9	1	14	EXON	14%_21r	XII_909360
CTT1	1	15	EXON	15%_40r	VII_656065
CWH43	1	14	EXON	14%_101r	III_145711
CYC2	1	15	EXON	15%_26r	XV_402588
DAL1	1	10	EXON	10%_20r	IX_407440
DAL81	1	10	EXON	10%_29r	IX_400865
DBP1	1	13	EXON	13%_22r	XVI_324642
DFG10	1	16	EXON	16%_37r	IX_260325
DGA1	1	17	EXON	17%_100r	XV_794758
DOT1	1	14	EXON	14%_27r	IV_1343221
DPB3	1	10	EXON	10%_20r	II_760341
DPM1	1	10	EXON	10%_131r	XVI_901481
DSE2	1	18	EXON	18%_398r	VIII_385720
DSF2	1	13	EXON	13%_23r	II_250571
DSL1	1	46	EXON	46%_47r	XIV_158837
ECM27	1	28	EXON	28%_25r	X_626327
ECM29	1	11	EXON	11%_36r	VIII_45351
EDE1	1	28	EXON	28%_100r	II_129064
EGH1	1	12	EXON	12%_24r	IX_372603
EHD3	1	20	EXON	20%_65r	IV_523469
EMC1	1	17	EXON	17%_118r	III_45031
ENT5	1	10	EXON	10%_40r	IV_766763
EPO1	1	10	EXON	10%_20r	XIII_514507
ERF2	1	13	EXON	13%_44r	XII_627652
ERG11	1	30	EXON	30%_272r	VIII_120159
ERG25	1	10	EXON	10%_211r	VII_611403
FAB1	1	12	EXON	12%_24r	VI_189946
FAS1	1	14	EXON	14%_221r	XI_104826
FAT1	1	11	EXON	11%_43r	II_318397
FHL1	1	19	EXON	19%_31r	XVI_734286
FIG4	1	14	EXON	14%_27r	XIV_30605
FIR1	1	13	EXON	13%_22r	V_215344
FIT3	1	19	EXON	19%_2531r	XV_1061013
FKH1	1	24	EXON	24%_33r	IX_101410
FKH2	1	13	EXON	13%_52r	XIV_496898
FLC3	1	13	EXON	13%_52r	VII_246233
FLO1	1	10	EXON	10%_29r	I_207666
FMO1	1	16	EXON	16%_37r	VIII_455325
FMP25	1	17	EXON	17%_40r	XII_284645
FRT1	1	12	EXON	12%_25r	XV_923863
GAL4	1	23	EXON	23%_34r	XVI_80089
GCD1	1	33	EXON	33%_65r	XV_814975
GCD11	1	13	EXON	13%_199r	V_205881
GCD7	1	10	EXON	10%_97r	XII_718493
GCN4	1	11	EXON	11%_537r	V_138942
GID7	1	13	EXON	13%_43r	III_52806
GIS1	1	16	EXON	16%_56r	IV_638979
GLO1	1	10	EXON	10%_330r	XIII_262095
GND2	1	13	EXON	13%_29r	VII_1005521
GPD2	1	15	EXON	15%_185r	XV_217911
GPI13	1	12	EXON	12%_31r	XII_77385
GPI16	1	10	EXON	10%_110r	VIII_482475
GRE3	1	12	EXON	12%_175r	VIII_324198
GRH1	1	11	EXON	11%_161r	IV_1478260
GUP1	1	12	EXON	12%_65r	VII_351969
GUT2	1	28	EXON	28%_121r	IX_53349
GYP8	1	11	EXON	11%_26r	VI_80880
HAL5	1	10	EXON	10%_56r	X_107710
HAP2	1	52	EXON	52%_69r	VII_53210
HEK2	1	24	EXON	24%_3630r	II_160961
HEM3	1	16	EXON	16%_56r	IV_92777
HFD1	1	12	EXON	12%_130r	XIII_491477
HMS2	1	13	EXON	13%_43r	X_705160
HOC1	1	18	EXON	18%_49r	X_575170
HOG1	1	14	EXON	14%_191r	XII_372095
HOM3	1	15	EXON	15%_225r	V_257040
HOM6	1	13	EXON	13%_165r	X_689464
HPC2	1	10	EXON	10%_30r	II_654388
HPF1	1	12	EXON	12%_146r	XV_30893
HSH155	1	10	EXON	10%_20r	XIII_846383
HSP104	1	10	EXON	10%_477r	XII_88730
ICR1	1	20	EXON	20%_43r	IX_394763
IDP3	1	12	EXON	12%_33r	XIV_615357
INA1	1	11	EXON	11%_59r	XII_951624
INP54	1	10	EXON	10%_37r	XV_204884
IPT1	1	13	EXON	13%_108r	IV_589966
IRC19	1	13	EXON	13%_30r	XII_73979
IRE1	1	20	EXON	20%_24r	VIII_261103
IST2	1	13	EXON	13%_73r	II_422191
ITR1	1	27	EXON	27%_575r	IV_1444244
IXR1	1	13	EXON	13%_265r	XI_381252
IZH1	1	20	EXON	20%_186r	IV_1435491
KAP122	1	15	EXON	15%_26r	VII_462215
KAP123	1	26	EXON	26%_46r	V_380843
KAP95	1	10	EXON	10%_37r	XII_825806
KEL1	1	14	EXON	14%_21r	VIII_415842
KEX2	1	13	EXON	13%_30r	XIV_204552
KRE1	1	10	EXON	10%_292r	XIV_33708
KRE33	1	10	EXON	10%_28r	XIV_377870
KSP1	1	11	EXON	11%_68r	VIII_269765
LAM1	1	15	EXON	15%_20r	VIII_409146
LAM4	1	15	EXON	15%_26r	VIII_266029
LAM5	1	10	EXON	10%_76r	VI_46497
LDB19	1	11	EXON	11%_44r	XV_920834
LHS1	1	10	EXON	10%_59r	XI_297776
LRE1	1	27	EXON	27%_43r	III_36216
MAG1	1	12	EXON	12%_31r	V_455223
MAG2	1	10	EXON	10%_49r	XII_989752
MAK5	1	20	EXON	20%_43r	II_528427
MBP1	1	16	EXON	16%_31r	IV_354467
MDL2	1	14	EXON	14%_78r	XVI_30674
MDM36	1	10	EXON	10%_29r	XVI_705886
MED1	1	10	EXON	10%_29r	XVI_686966
MED4	1	32	EXON	32%_65r	XV_659213
MET1	1	15	EXON	15%_20r	XI_571626
MET5	1	15	EXON	15%_20r	X_681711
MET6	1	29	EXON	29%_375r	V_341971
MGA1	1	19	EXON	19%_26r	VII_988414
MGA2	1	10	EXON	10%_57r	IX_417720
MHP1	1	27	EXON	27%_40r	X_361745
MIL1	1	13	EXON	13%_23r	VI_66768
MKT1	1	12	EXON	12%_111r	XIV_469441
MLO1	1	20	EXON	20%_39r	XIII_775393
MMR1	1	11	EXON	11%_71r	XII_535621
MNN14	1	43	EXON	43%_23r	X_551665
MNT4	1	10	EXON	10%_29r	XIV_737146
MOT1	1	15	EXON	15%_26r	XVI_400215
MRE11	1	14	EXON	14%_27r	XIII_719016
MRI1	1	10	EXON	10%_96r	XVI_768592
MRN1	1	11	EXON	11%_101r	XVI_196748
MRPL3	1	11	EXON	11%_60r	XIII_322341
MRS4	1	15	EXON	15%_73r	XI_532987
MSN5	1	25	EXON	25%_56r	IV_1143205
MSS116	1	10	EXON	10%_88r	IV_847128
MTR10	1	12	EXON	12%_24r	XV_635758
NAM2	1	14	EXON	14%_21r	XII_883592
NAM7	1	16	EXON	16%_43r	XIII_428681
NBA1	1	20	EXON	20%_53r	XV_198162
NCE103	1	40	EXON	40%_215r	XIV_560348
NCP1	1	10	EXON	10%_119r	VIII_192070
NCR1	1	13	EXON	13%_37r	XVI_546094
NEJ1	1	16	EXON	16%_65r	XII_675298
NEW1	1	10	EXON	10%_87r	XVI_123565
NGL1	1	14	EXON	14%_28r	XV_250842
NIP1	1	17	EXON	17%_93r	XIII_894299
NMD5	1	11	EXON	11%_27r	X_672597
NOC3	1	29	EXON	29%_41r	XII_154546
NOT3	1	10	EXON	10%_50r	IX_281132
NSG1	1	25	EXON	25%_60r	VIII_370723
NUP157	1	11	EXON	11%_34r	V_370968
NUT1	1	21	EXON	21%_28r	VII_218541
OPT1	1	10	EXON	10%_20r	X_33941
OST4	1	17	EXON	17%_212r	IV_38596
PAC11	1	13	EXON	13%_23r	IV_1429210
PBS2	1	10	EXON	10%_39r	X_179279
PDC1	1	23	EXON	23%_2555r	XII_233587
PDC2	1	23	EXON	23%_21r	IV_608800
PDR15	1	28	EXON	28%_21r	IV_1282492
PDS1	1	10	EXON	10%_29r	IV_681081
PER1	1	12	EXON	12%_41r	III_207906
PET54	1	10	EXON	10%_48r	VII_940091
PEX28	1	10	EXON	10%_20r	VIII_398981
PEX35	1	18	EXON	18%_43r	VII_833985
PEX6	1	33	EXON	33%_24r	XIV_21113
PFF1	1	11	EXON	11%_42r	II_388440
PHD1	1	10	EXON	10%_235r	XI_356922
PHO12	1	10	EXON	10%_20r	VIII_553281
PHO13	1	14	EXON	14%_108r	IV_33185
PHO85	1	13	EXON	13%_52r	XVI_492034
PHO86	1	10	EXON	10%_94r	X_192546
PHO87	1	12	EXON	12%_54r	III_195467
PIF1	1	13	EXON	13%_30r	XIII_149246
PIG1	1	26	EXON	26%_30r	XII_689741
PIP2	1	12	EXON	12%_33r	XV_1020725
PLB3	1	31	EXON	31%_35r	XV_306532
PSP1	1	10	EXON	10%_73r	IV_1458122
PST1	1	21	EXON	21%_264r	IV_564193
PTP2	1	16	EXON	16%_25r	XV_734818
PUF3	1	17	EXON	17%_23r	XII_122718
QDR1	1	11	EXON	11%_27r	IX_135343
RAD3	1	10	EXON	10%_20r	V_528401
RAD9	1	16	EXON	16%_25r	IV_900079
RBH2	1	10	EXON	10%_20r	X_484056
RCK2	1	21	EXON	21%_173r	XII_635871
REG1	1	13	EXON	13%_67r	IV_498961
RET1	1	10	EXON	10%_30r	XV_732653
REX2	1	14	EXON	14%_148r	XII_260353
RGA1	1	11	EXON	11%_36r	XV_561529
RGC1	1	10	EXON	10%_70r	XVI_757528
RGM1	1	12	EXON	12%_108r	XIII_624781
RGR1	1	10	EXON	10%_20r	XII_277240
RKR1	1	10	EXON	10%_20r	XIII_767421
RMI1	1	10	EXON	10%_46r	XVI_503532
RNH202	1	12	EXON	12%_39r	IV_1019643
RNH70	1	15	EXON	15%_86r	VII_1044256
ROG3	1	19	EXON	19%_21r	VI_197303
ROM2	1	14	EXON	14%_27r	XII_864364
ROX1	1	17	EXON	17%_338r	XVI_680019
RPB2	1	16	EXON	16%_86r	XV_614884
RPL4A	1	11	EXON	11%_960r	II_301182
RPL4B	1	15	EXON	15%_377r	IV_472869
RPP0	1	11	EXON	11%_1713r	XII_806611
RPS9A	1	12	INTRON	12%_32r	XVI_405300
RSC3	1	11	EXON	11%_34r	IV_1070121
RSM28	1	33	EXON	33%_96r	IV_1437562
RTS3	1	11	EXON	11%_234r	VII_808898
SAP4	1	16	EXON	16%_25r	VII_65095
SCD6	1	54	EXON	54%_103r	XVI_793131
SCT1	1	34	EXON	34%_58r	II_204592
SDS23	1	10	EXON	10%_109r	VII_397070
SEC21	1	15	EXON	15%_100r	XIV_94309
SEC31	1	10	EXON	10%_156r	IV_110564
SEC63	1	14	EXON	14%_142r	XV_806181
SEC7	1	15	EXON	15%_64r	IV_796795
SFL1	1	11	EXON	11%_53r	XV_587710
SFP1	1	39	EXON	39%_61r	XII_926311
SGN1	1	10	EXON	10%_111r	IX_356688
SHM1	1	25	EXON	25%_170r	II_737365
SIR3	1	18	EXON	18%_22r	XII_1019447
SIT1	1	18	EXON	18%_301r	V_27737
SIZ1	1	13	EXON	13%_23r	IV_1290471
SKO1	1	52	EXON	52%_44r	XIV_321005
SLG1	1	10	EXON	10%_240r	XV_341926
SLX4	1	18	EXON	18%_22r	XII_415410
SLY1	1	12	EXON	12%_24r	IV_840372
SMF1	1	11	EXON	11%_157r	XV_90041
SMP3	1	19	EXON	19%_26r	XV_610111
SMY2	1	11	EXON	11%_43r	II_580564
SOG2	1	19	EXON	19%_51r	XV_999046
SOL1	1	12	EXON	12%_66r	XIV_691164
SPO21	1	10	EXON	10%_20r	XV_145967
SPO7	1	32	EXON	32%_50r	I_135941
SPT20	1	10	EXON	10%_30r	XV_45982
SPT6	1	42	EXON	42%_57r	VII_724023
SRP72	1	12	EXON	12%_82r	XVI_154872
SRS2	1	13	EXON	13%_23r	X_257455
SSB1	1	10	EXON	10%_966r	IV_44470
SSD1	1	10	EXON	10%_104r	IV_1046881
STN1	1	32	EXON	32%_25r	IV_611412
STS1	1	25	EXON	25%_43r	IX_377307
SUC2	1	10	EXON	10%_558r	IX_38965
SVL3	1	18	EXON	18%_55r	XVI_489079
SWI1	1	20	EXON	20%_25r	XVI_522690
SWI4	1	10	EXON	10%_20r	V_383359
SWI5	1	13	EXON	13%_23r	IV_749758
SWR1	1	10	EXON	10%_20r	IV_1139201
SYO1	1	11	EXON	11%_44r	IV_338641
TAM41	1	17	EXON	17%_92r	VII_585685
TAT2	1	12	EXON	12%_54r	XV_287869
TCB3	1	13	EXON	13%_59r	XIII_126291
TCO89	1	10	EXON	10%_20r	XVI_206540
TDP1	1	22	EXON	22%_22r	II_669028
TFB2	1	14	EXON	14%_21r	XVI_319407
TGL5	1	30	EXON	30%_30r	XV_479082
THI7	1	13	EXON	13%_53r	XII_613946
THR4	1	18	EXON	18%_376r	III_218027
TIP20	1	10	EXON	10%_20r	VII_231319
TIR2	1	14	EXON	14%_27r	XV_346542
TML25	1	17	EXON	17%_40r	XII_385396
TOS1	1	13	EXON	13%_675r	II_563609
TPP1	1	10	EXON	10%_47r	XIII_570797
TPS3	1	13	EXON	13%_92r	XIII_790463
TRA1	1	13	EXON	13%_22r	VIII_311463
TRK1	1	10	EXON	10%_29r	X_175095
TRM13	1	10	EXON	10%_68r	XV_84894
TRM732	1	20	EXON	20%_20r	XIII_786339
TUB1	1	11	EXON	11%_184r	XIII_98601
TUB3	1	12	EXON	12%_161r	XIII_22936
TUB4	1	10	EXON	10%_38r	XII_565394
TUP1	1	15	EXON	15%_90r	III_262112
UBP10	1	15	EXON	15%_80r	XIV_291474
UBR1	1	10	EXON	10%_20r	VII_863017
UBX5	1	13	EXON	13%_68r	IV_1128820
UFD4	1	25	EXON	25%_24r	XI_423258
ULS1	1	12	EXON	12%_24r	XV_695975
UME6	1	16	EXON	16%_43r	IV_866274
UMP1	1	10	EXON	10%_119r	II_581797
VAC14	1	35	EXON	35%_20r	XII_894410
VAC7	1	11	EXON	11%_27r	XIV_528491
VID22	1	12	EXON	12%_31r	XII_869265
VID28	1	15	EXON	15%_46r	IX_319681
VPS34	1	15	EXON	15%_26r	XII_618603
VPS55	1	30	EXON	30%_138r	X_518796
WHI3	1	10	EXON	10%_58r	XIV_267614
WHI4	1	14	EXON	14%_42r	IV_55406
WTM1	1	23	EXON	23%_547r	XV_771678
XBP1	1	12	EXON	12%_62r	IX_176355
YAK1	1	21	EXON	21%_69r	X_148866
YAP6	1	11	EXON	11%_43r	IV_975640
YAR023C	1	11	EXON	11%_34r	I_179611
YBL100W-B	1	13	EXON	13%_22r	II_33553
YBL113C	1	10	EXON	10%_20r	II_1944
YBR016W	1	10	EXON	10%_245r	II_270536
YBR220C	1	28	EXON	28%_69r	II_663388
YBR225W	1	24	EXON	24%_33r	II_672902
YBR238C	1	10	EXON	10%_20r	II_696863
YBT1	1	12	EXON	12%_24r	XII_44011
YDR365W-B	1	13	EXON	13%_23r	IV_1209518
YER079W	1	20	EXON	20%_120r	V_319070
YER152C	1	15	EXON	15%_65r	V_472741
YER158C	1	10	EXON	10%_68r	V_489921
YGL036W	1	13	EXON	13%_43r	VII_430148
YGR026W	1	14	EXON	14%_176r	VII_533631
YGR054W	1	10	EXON	10%_93r	VII_597729
YGR109W-B	1	16	EXON	16%_24r	VII_709789
YHC1	1	23	EXON	23%_64r	XII_724918
YHC3	1	12	EXON	12%_33r	X_325434
YHL017W	1	14	EXON	14%_21r	VIII_70285
YHR202W	1	10	EXON	10%_29r	VIII_502774
YHR214C-B	1	20	EXON	20%_24r	VIII_545625
YJL132W	1	10	EXON	10%_20r	X_162870
YJR012C	1	28	EXON	28%_64r	X_460005
YKL162C	1	13	EXON	13%_30r	XI_148574
YLR419W	1	19	EXON	19%_21r	XII_962486
YML119W	1	10	EXON	10%_39r	XIII_30780
YNL054W-B	1	14	EXON	14%_27r	XIV_522144
YNL190W	1	10	EXON	10%_299r	XIV_282985
YNR021W	1	14	EXON	14%_200r	XIV_669279
YOL036W	1	26	EXON	26%_57r	XV_258611
YOR342C	1	11	EXON	11%_93r	XV_966998
YOR343W-B	1	21	EXON	21%_28r	XV_973089
YPK9	1	21	EXON	21%_23r	XV_861333
YPL229W	1	10	EXON	10%_98r	XVI_117337
YPR071W	1	11	EXON	11%_42r	XVI_688735
YPR084W	1	13	EXON	13%_36r	XVI_707214
YPR089W	1	11	EXON	11%_51r	XVI_715211
YPR127W	1	20	EXON	20%_73r	XVI_790998
YPR158C-D	1	74	EXON	74%_63r	XVI_854100
YPS7	1	10	EXON	10%_66r	IV_1172419
YSP2	1	12	EXON	12%_33r	IV_1123933
YTA7	1	15	EXON	15%_39r	VII_1029830
ZRG8	1	14	EXON	14%_27r	V_218912

## Sheet: Repeat_1&2_common
Repeat_1&2_common
URB1
YDR034C-D
IRA1
LOS1
REA1
TAO3
TOR2
AHK1
ALK2
BCK1
BUD2
CDC23
CDC9
CIN1
CMR2
EST2
FRE7
GCN1
HMI1
IRC8
PMD1
POL12
PUF2
SAM2
SCY1
VPS13
VPS15
YNL284C-B
ACE2
ADY3
AIM3
ALG12
ARV1
ASK10
AVT1
AVT2
AVT3
AVT5
BAS1
BBC1
BMH1
BMT2
BNI1
BOP3
BPH1
CCT2
CDC43
COM2
CSF1
CSM2
CWC22
DAL3
DCP2
DDL1
DMC1
DOP1
ECM22
ELG1
EMP65
ESC8
ESL1
FAT3
GAS1
GAT1
GCN2
GEA2
GIP3
GTR2
GUT1
HIR2
HOF1
IES1
ILS1
IMA1
IRR1
KAP114
KEL2
LAA1
LYS5
MAC1
MDM32
MDS3
MIG3
MRP4
MRS2
MRX12
MRX4
MSN2
NMA111
NNF2
NPR1
NUC1
NUM1
NUP60
OCA5
OSH3
PBI1
PBP2
PDC5
PDL32
PDR11
PEP5
PET111
PEX31
PHO90
PMS1
POP5
PTR3
RAD24
RAV1
RCE1
RCY1
RET2
RGA2
RIC1
RIM15
ROY1
RPL7B
RPO41
RSC4
SEC15
SEC27
SEC59
SHM2
SHU1
SIP4
SKI7
SLA2
SLH1
SLN1
SMY1
SNG1
SNQ2
SNT2
SPO16
SPO22
SPP41
SRB8
SRO7
SSM4
STE11
STE2
STU1
TDA7
TEA1
TEL1
TIM54
TIR4
TOF1
TOF2
TOR1
TPC1
TPH3
TRS65
UBX3
UBX4
USO1
UTP20
UTP25
UTP30
UTR2
VID27
VIK1
VPS8
VTC3
WHI2
YAP1802
YBR284W
YCL049C
YCT1
YDL199C
YDL211C
YEH1
YEL023C
YER188W
YGL230C
YIL082W-A
YJL193W
YLL054C
YLR227W-B
YLR236C
YLR446W
YND1
YNL054W-A
YOL075C
YOR192C-C
YOR238W
YPL216W
YPR015C
YPR117W
YPR158W-B
ZAP1
ZIP2
FIG2
PRM7
FLO11
FLO5
MTL1
AGA1
PRY3
VRP1
SLS1
YNL054W-B
IRA2
MSB2
CLN3
DAN4
DEF1
EGT2
FLO1
FLO10
RPO21
SCD5
SED4
YBL081W
CLG1
CYC8
ECM29
HKR1
MPT5
PAN1
QNS1
SCW4
SNF5
SOK2
TGL5
YAR009C
ZRG8
ACA1
BDF2
BLM10
BSC1
ECM27
ECM30
FAB1
FRK1
GAB1
GAL11
GAS5
GAT2
GSC2
HAP1
HRK1
JSN1
LAM5
LAP3
LYS9
MOT1
NAB3
NAT1
NIP1
PDC1
PIN4
PPH21
PTK1
ROM2
SAG1
SAM1
SCP160
SFP1
SIA1
STP4
SWI1
SWI4
TRA1
URA2
USV1
YBL005W-B
YBL113C
YEL043W
YGR027W-B
YJR027W
ABP140
ADE3
AFT2
AHC1
ALD4
ARB1
ARC40
ASN2
ATC1
ATP22
ATP23
AUS1
AVT4
AZF1
BCK2
BEM3
BOI1
BRE5
BSP1
CAN1
CAT2
CCT6
CDC24
CDC53
CHA1
CHA4
CHS3
CIC1
CLB4
CLU1
CMR3
CPR4
CRH1
CTT1
CWH43
DAL81
DFG10
DIE2
DOT6
DSE2
DSL1
EDE1
EHD3
EMC1
ERG11
ERG25
FAS1
FIR1
FIT3
FKH2
FMO1
GCD1
GCD11
GEP3
GIS1
GPD2
GPI13
GUT2
GYP8
HAL5
HAP2
HEK2
HFD1
HMS2
HOG1
HOM6
HPF1
HSP104
HUL5
ICR1
IPT1
IRC19
IST2
ITR1
IXR1
IZH1
IZH3
KAP122
KAP123
KAP95
KSP1
LAM4
LDB19
LHS1
LRE1
MAG1
MDL2
MED4
MET6
MGA1
MLO1
MRI1
MRPL3
MRS4
MSB1
MSN5
MYO5
NAM7
NBA1
NCE103
NCP1
NEJ1
NEW1
NOC3
NSG1
NTE1
OST3
OST4
PDR15
PEX35
PEX6
PHD1
PHO13
PHO87
PIG1
PLB3
PST1
PUF3
PUF4
RAD3
RAD9
RCK2
REX2
RGM1
RIO2
RMI1
ROG3
ROX1
RPL4B
RPP0
RSC1
RSM28
RTS3
SAP4
SCD6
SCT1
SDS23
SEC1
SEC21
SEC7
SED1
SGN1
SHM1
SIT1
SIZ1
SKN7
SKO1
SLX4
SMP3
SMY2
SNF3
SOG2
SPO7
SRP72
SRS2
SSB1
STN1
STS1
SUC2
SVL3
SWI5
TAM41
TCO89
TFB2
THR4
TIP20
TIR2
TOS1
TPS3
TUB3
TUP1
UBP10
UBR1
UFD4
UME6
VAC14
VAC7
VPS55
VTS1
WSC2
WTM1
XBP1
YAK1
YAR023C
YBL100W-B
YBR220C
YBR225W
YBR259W
YBT1
YDR210C-D
YER079W
YGR026W
YGR054W
YGR109W-B
YHC1
YHR202W
YHR214C-B
YJR012C
YLR419W
YNL190W
YNR021W
YOL036W
YOR342C
YOR343W-B
YPR071W
YPR089W
YPR127W
YPR158C-D
YPS7
CLA4
TDA9
WSC3
DPB11
KIN2
LAS17
LEU3
MCD4
POL5
ROT2
STH1
STT4
SYP1
UTP10
YDR210C-C
AAH1
ADI1
AFI1
AHA1
ALG8
ALK1
ALR2
ARP5
ATG11
ATG13
ATG18
ATG32
AVO2
BAP2
BFR1
BIT61
BNI5
BSD2
BTS1
BUD8
CCH1
CCT5
CDS1
CHS1
CHS2
CPT1
CST9
CYC2
DAL1
DBP1
DGA1
DOT1
DPB3
DPM1
DSF2
EGH1
ENT5
EPO1
ERF2
FAT1
FHL1
FIG4
FKH1
FLC3
FMP25
FRT1
GAL4
GCD7
GCN4
GID7
GLO1
GND2
GPI16
GRE3
GRH1
GUP1
HEM3
HOC1
HOM3
HPC2
HSH155
IDP3
INA1
INP54
IRE1
KEL1
KEX2
KRE1
KRE33
LAM1
MAG2
MAK5
MBP1
MDM36
MED1
MET1
MET5
MGA2
MHP1
MIL1
MKT1
MMR1
MNN14
MNT4
MRE11
MRN1
MSS116
MTR10
NAM2
NCR1
NGL1
NMD5
NOT3
NUP157
NUT1
OPT1
PAC11
PBS2
PDC2
PDS1
PER1
PET54
PEX28
PFF1
PHO12
PHO85
PHO86
PIF1
PIP2
PSP1
PTP2
QDR1
RBH2
REG1
RET1
RGA1
RGC1
RGR1
RKR1
RNH202
RNH70
RPB2
RPL4A
RPS9A
RSC3
SEC31
SEC63
SFL1
SIR3
SLG1
SLY1
SMF1
SOL1
SPO21
SPT20
SPT6
SSD1
SWR1
SYO1
TAT2
TCB3
TDP1
THI7
TML25
TPP1
TRK1
TRM13
TRM732
TUB1
TUB4
UBX5
ULS1
UMP1
VID22
VID28
VPS34
WHI3
WHI4
YAP6
YBR016W
YBR238C
YDR365W-B
YER152C
YER158C
YGL036W
YHC3
YHL017W
YJL132W
YKL162C
YML119W
YPK9
YPL229W
YPR084W
YSP2
YTA7
