# Supplementary material for: Identification of RNA-Binding Protein Targets with HyperTRIBE in Saccharomyces cerevisiae
Source: Int J Mol Sci. 2023 May 20;24(10):9033. doi: 10.3390/ijms24109033 (PMC10218906; doi:10.3390/ijms24109033)
Supplement: Supplementary file 1 [file ijms-24-09033-s001.zip › ijms-2381896-supplementary_tableS3_Detected_sites_in_BFR1_HyperTRIBE.xlsx]

## Sheet: Repeat_1_only
Gene_name	Identifier_str	A	T	C	G
QNS1	VIII_246762	39	0	0	5
QNS1	VIII_247953	39	0	0	6
QNS1	VIII_248138	125	0	0	23
QNS1	VIII_248176	84	0	0	18
QNS1	VIII_248329	29	0	0	6
HMG2	XII_1032960	32	0	0	5
HMG2	XII_1033632	25	0	0	4
HMG2	XII_1034665	20	0	0	3
HMG2	XII_1034952	31	0	0	5
RPA190	XV_964443	16	0	0	4
RPA190	XV_965456	48	0	0	6
RPA190	XV_965475	44	0	0	5
RPA190	XV_965732	29	0	1	48
SAM2	IV_1453406	0	137	27	0
SAM2	IV_1453418	0	74	93	0
SAM2	IV_1453704	0	222	49	1
SAM2	IV_1453790	0	58	127	0
YCR023C	III_159237	0	15	6	0
YCR023C	III_159781	0	39	7	0
YCR023C	III_159999	0	25	3	0
YCR023C	III_160295	0	25	6	0
YJR124C	X_653132	0	18	2	0
YJR124C	X_653202	0	25	3	0
YJR124C	X_653887	0	26	3	0
YJR124C	X_654155	0	18	2	0
ACC1	XIV_655984	3	217	47	0
ACC1	XIV_658922	0	49	7	0
ACC1	XIV_659079	0	71	13	0
ALE1	XV_659856	0	37	12	0
ALE1	XV_660350	0	25	6	0
ALE1	XV_660812	0	34	8	0
ARG81	XIII_75156	0	21	3	0
ARG81	XIII_75255	0	24	4	0
ARG81	XIII_76572	0	30	4	0
CDS1	II_296380	0	25	3	0
CDS1	II_296540	0	68	18	0
CDS1	II_297406	0	93	12	0
DNF2	IV_633705	21	0	0	3
DNF2	IV_634314	16	0	0	12
DNF2	IV_634929	18	0	0	3
DPH2	XI_81135	53	0	0	7
DPH2	XI_82497	25	0	0	3
DPH2	XI_82535	20	0	0	5
ERG11	VIII_120159	0	95	42	0
ERG11	VIII_120558	0	195	36	0
ERG11	VIII_121578	1	100	22	0
FAT1	II_318397	32	0	0	4
FAT1	II_319186	26	0	0	11
FAT1	II_319328	27	0	0	3
HAP1	XII_646877	22	0	0	3
HAP1	XII_650120	65	0	0	27
HAP1	XII_650402	55	0	0	12
HUL5	VII_239444	19	0	0	3
HUL5	VII_239469	18	0	0	4
HUL5	VII_240659	18	0	0	5
MRI1	XVI_768376	55	0	0	11
MRI1	XVI_768592	38	0	0	11
MRI1	XVI_768764	32	0	0	5
PDA1	V_547252	75	1	0	85
PDA1	V_547736	281	0	0	43
PDA1	V_547932	302	0	0	51
RRP6	XV_327429	27	0	0	6
RRP6	XV_327600	18	0	0	3
RRP6	XV_328143	24	0	0	3
SCP160	X_287154	0	17	6	0
SCP160	X_287225	0	22	3	0
SCP160	X_287580	0	40	5	0
SEC21	XIV_92416	40	0	0	14
SEC21	XIV_92419	44	0	0	8
SEC21	XIV_94309	58	0	0	23
SNQ2	IV_468551	18	0	0	2
SNQ2	IV_468939	36	0	0	5
SNQ2	IV_469105	16	0	0	6
SPT6	VII_721446	32	0	0	7
SPT6	VII_723519	26	0	0	4
SPT6	VII_724023	13	0	0	23
SRP54	XVI_711672	0	54	31	0
SRP54	XVI_712004	1	80	10	0
SRP54	XVI_712012	0	71	19	0
ADE3	VII_906836	177	0	0	53
ADE3	VII_908046	208	0	0	38
AHK1	IV_327949	17	0	1	2
AHK1	IV_328719	28	0	0	4
AIM14	VII_200761	19	0	0	3
AIM14	VII_201649	20	0	0	5
AIM6	IV_31160	96	0	0	16
AIM6	IV_31375	53	0	0	14
APJ1	XIV_482692	18	0	0	2
APJ1	XIV_482823	18	0	0	2
ARC40	II_685460	0	23	4	0
ARC40	II_686496	0	80	35	0
ARO1	IV_705337	54	0	0	8
ARO1	IV_705546	45	0	0	6
ATP22	IV_1177301	0	17	7	0
ATP22	IV_1177961	0	27	3	0
AVT1	X_438283	31	1	0	7
AVT1	X_438371	20	0	0	27
BDF2	IV_331828	32	0	0	25
BDF2	IV_332496	40	0	0	26
CCT6	IV_837078	135	0	1	52
CCT6	IV_837676	141	0	1	53
CHC1	VII_103284	0	48	7	0
CHC1	VII_107421	0	19	3	1
DCW1	XI_352510	0	59	7	0
DCW1	XI_352511	0	56	11	0
DPH5	XII_501505	1	142	38	0
DPH5	XII_501680	0	98	17	0
DSL1	XIV_158239	0	20	4	0
DSL1	XIV_158837	0	28	7	0
DUF1	XV_155381	0	26	3	0
DUF1	XV_158032	0	44	11	0
ELP2	VII_900196	0	45	7	0
ELP2	VII_902235	0	13	14	0
EMC1	III_45031	0	53	13	0
EMC1	III_45807	0	57	7	0
FAS1	XI_104826	157	0	0	38
FAS1	XI_105955	247	0	0	40
GAA1	XII_316502	18	0	0	2
GAA1	XII_316694	21	0	0	6
GAS5	XV_268676	80	0	0	15
GAS5	XV_269386	186	0	1	98
GCN1	VII_135597	17	0	0	5
GCN1	VII_139133	60	0	0	9
GPD2	XV_217356	80	0	0	10
GPD2	XV_217911	69	0	0	11
GSC2	VII_548424	15	0	0	15
GSC2	VII_552393	52	0	0	16
GUS1	VII_40059	173	1	0	22
GUS1	VII_40891	265	0	0	33
HEL1	XI_471817	1	20	3	0
HEL1	XI_473078	0	37	5	0
HIS4	III_66261	0	334	43	1
HIS4	III_67108	2	124	38	0
HUT1	XVI_87223	0	43	5	0
HUT1	XVI_87708	0	66	12	0
ILS1	II_81786	0	87	58	0
ILS1	II_82275	0	128	25	0
ITR1	IV_1444244	2	303	212	1
ITR1	IV_1444670	0	587	75	0
KAR2	X_382363	151	0	0	35
KAR2	X_383195	158	0	0	37
LAG1	VIII_100786	0	48	7	0
LAG1	VIII_101507	0	17	25	0
LEU9	XV_524147	65	1	0	17
LEU9	XV_524319	77	0	0	11
LYS9	XIV_715124	0	63	17	0
LYS9	XIV_715206	0	44	47	0
MDL2	XVI_30674	28	0	0	4
MDL2	XVI_32402	30	0	0	7
MET30	IX_269868	37	0	0	6
MET30	IX_269962	48	0	0	6
MET6	V_341684	0	21	77	0
MET6	V_341971	1	167	195	0
MYO4	I_87867	0	25	6	0
MYO4	I_89338	0	17	3	0
MYO5	XIII_488732	32	0	0	15
MYO5	XIII_489530	35	0	1	4
NAT1	IV_379171	0	46	6	0
NAT1	IV_380317	0	22	22	0
NCA2	XVI_837064	0	28	4	0
NCA2	XVI_837112	0	25	4	0
NCP1	VIII_191165	170	0	0	21
NCP1	VIII_192070	56	0	0	14
NCR1	XVI_546094	42	0	0	6
NCR1	XVI_547248	18	0	0	9
NEW1	XVI_122367	41	0	0	7
NEW1	XVI_123944	12	0	0	24
NMA111	XIV_396436	19	0	0	4
NMA111	XIV_396821	23	0	0	3
PDC1	XII_233028	0	701	287	3
PDC1	XII_233587	0	505	207	1
PLB2	XIII_279095	0	54	6	0
PLB2	XIII_279483	0	18	14	0
POL5	V_49692	0	14	8	0
POL5	V_51090	0	26	5	0
PPH21	IV_219697	0	22	10	1
PPH21	IV_220222	0	30	31	0
PUS7	XV_791042	0	44	13	0
PUS7	XV_791408	0	63	8	0
QDR2	IX_133294	50	0	0	6
QDR2	IX_133389	89	0	0	12
ROK1	VII_182669	23	0	0	3
ROK1	VII_183097	16	0	0	4
ROT2	II_678899	0	27	7	0
ROT2	II_678909	0	28	9	0
RPB2	XV_614884	0	42	22	0
RPB2	XV_615067	0	65	12	0
RPL40A	IX_69348	740	1	1	248
RPL40A	IX_69407	858	1	0	298
RPL4B	IV_472078	277	0	0	37
RPL4B	IV_472869	224	0	0	32
RPS7A	XV_505847	713	1	0	256
RPS7A	XV_506656	438	2	1	128
RRT2	II_711822	40	0	0	5
RRT2	II_711950	100	0	0	12
RSC30	VIII_217417	0	22	5	0
RSC30	VIII_217420	0	22	5	0
SCS7	XIII_810056	0	70	8	0
SCS7	XIII_810195	0	35	20	0
SDD3	XV_132782	0	44	13	0
SDD3	XV_132943	0	47	9	0
SEC63	XV_805226	0	126	31	0
SEC63	XV_806181	0	87	26	0
SED4	III_233742	0	23	3	0
SED4	III_233802	0	20	3	0
SIT1	V_27737	59	0	0	19
SIT1	V_28892	21	0	0	3
SNF3	IV_113226	18	0	0	8
SNF3	IV_113752	15	0	1	14
SNF4	VII_292537	34	0	0	5
SNF4	VII_292615	75	0	0	11
SPO7	I_135941	36	0	0	39
SPO7	I_136021	80	0	0	17
TAM41	VII_585061	32	0	1	5
TAM41	VII_585685	31	0	0	15
URA7	II_145086	0	25	4	0
URA7	II_145183	0	43	5	0
VID27	XIV_248402	15	0	0	9
VID27	XIV_248742	23	0	0	5
YBR238C	II_695274	0	20	3	0
YBR238C	II_695749	0	18	2	0
YCL049C	III_40145	0	24	21	0
YCL049C	III_40218	0	59	7	0
YEF3	XII_637116	377	0	0	94
YEF3	XII_637469	548	0	0	107
YHR020W	VIII_145046	131	0	1	15
YHR020W	VIII_145529	88	0	0	29
YNR021W	XIV_669279	113	0	0	47
YNR021W	XIV_669333	124	1	0	30
YPL150W	XVI_268767	18	0	0	3
YPL150W	XVI_270261	18	0	0	2
ZRC1	XIII_755032	0	99	14	0
ZRC1	XIII_755447	0	71	16	0
AAP1	VIII_200021	0	42	9	0
ABP140	XV_785666	42	0	0	25
ACA1	V_240470	0	27	3	0
ACT1	VI_53296	1	544	71	0
ADE13	XII_845205	423	0	1	60
ADE16	XII_200802	0	117	19	0
ADE17	XIII_508813	0	363	42	0
ADE2	XV_564871	0	129	27	0
ADE4	XIII_866312	0	82	18	0
ADE6	VII_615062	0	48	7	0
ADK1	IV_916984	384	0	0	56
ADP1	III_135835	0	39	9	0
AFT2	XVI_168124	0	16	6	0
AIM21	IX_362453	20	0	0	3
AIM24	X_581226	0	23	7	0
AIM34	XIII_273334	36	0	0	4
AIP5	VI_179295	0	18	2	0
ALD4	XV_1040653	124	0	0	50
ALG11	XIV_538550	24	0	0	3
ALG12	XIV_680044	35	0	0	6
ALG3	II_70164	0	28	4	0
ALG6	XV_329700	58	0	0	8
ALK1	VII_454916	29	0	0	8
AMD1	XIII_208653	0	23	3	0
APC9	XII_343647	0	18	2	0
APE4	VIII_337460	60	0	0	9
APL2	XI_187597	0	21	4	0
APL6	VII_1015718	0	29	4	0
ARC1	VII_307661	168	0	0	32
ARD1	VIII_131437	0	26	3	0
ARG1	XV_220309	236	0	0	37
ARG7	XIII_395848	0	114	16	0
ARH1	IV_1227635	31	0	0	8
ASA1	XVI_708527	0	15	5	0
ASC1	XIII_500504	0	1094	363	0
ASN2	VII_740604	124	0	0	40
ATM1	XIII_868473	0	18	3	0
ATP1	II_37251	197	0	0	30
ATP2	X_648137	410	2	0	137
ATP23	XIV_667523	0	30	17	0
AUS1	XV_353093	27	0	0	6
AVT3	XI_173525	45	0	0	9
AVT4	XIV_436211	18	0	0	2
BAP2	II_374434	0	101	18	0
BDH1	I_35896	486	0	0	138
BDP1	XIV_556686	18	1	0	4
BEM4	XVI_245270	0	18	2	0
BGL2	VII_1057863	0	469	82	4
BMH1	V_546185	574	1	1	65
BMH2	IV_654230	184	0	0	24
BMT2	II_527915	0	15	5	0
BNA4	II_40339	20	0	0	3
BNI5	XIV_322696	0	31	5	0
BOR1	XIV_119744	18	0	0	2
BPL1	IV_203502	23	0	0	3
BPT1	XII_120490	32	0	0	6
BRL1	VIII_180791	18	0	0	2
BUL1	XIII_817183	0	18	2	0
BUR2	XII_589661	18	0	0	2
CAB4	VII_1046087	0	21	13	0
CAN1	V_32615	0	33	9	0
CAT2	XIII_194416	26	0	0	11
CCL1	XVI_613567	0	18	2	0
CCT2	IX_84370	184	0	0	47
CCT5	X_557458	53	0	0	25
CCZ1	II_498439	18	0	0	2
CDC12	VIII_327437	0	49	15	0
CDC4	VI_117383	33	0	0	4
CDC43	VII_214803	15	0	0	11
CDC73	XII_957388	0	62	7	0
CDC9	IV_165340	0	18	2	0
CFD1	IX_349672	32	0	0	4
CHA1	III_16491	0	139	93	1
CHK1	II_749805	18	0	0	2
CHO2	VII_803536	48	0	0	21
CHS1	XIV_278169	57	0	0	9
CHS3	II_286559	0	48	6	0
CIC1	VIII_211922	34	0	0	9
CKA2	XV_442463	53	0	0	12
CLG1	VII_88937	37	0	0	31
CLP1	XV_802179	0	18	2	0
CLU1	XIII_292442	13	0	0	9
CMP2	XIII_161097	37	0	0	5
COG2	VII_730585	0	27	6	0
COM2	V_421498	0	44	18	0
COP1	IV_195116	0	73	12	0
COQ10	XV_310435	68	0	0	13
COS1	XIV_9294	30	0	0	8
COS7	IV_2507	25	0	1	4
COT1	XV_906608	0	30	6	0
CPA2	X_632092	0	55	14	0
CPR4	III_239980	45	0	0	13
CPR6	XII_572161	0	78	15	0
CPT1	XIV_380321	0	67	18	0
CRH1	VII_876723	0	167	29	0
CSS3	XV_17607	0	27	6	0
CST9	XII_909360	18	0	0	2
CUL3	VII_501349	17	0	0	5
CUZ1	XIV_342642	68	0	0	12
DAK1	XIII_133722	50	0	0	8
DFG10	IX_260325	20	0	0	4
DGA1	XV_794758	0	25	9	0
DGK1	XV_899758	0	75	10	0
DIS3	XV_282477	0	31	4	0
DJP1	IX_363394	38	0	0	7
DLD1	IV_147391	0	44	6	0
DNF3	XIII_579772	0	22	4	0
DPL1	IV_1052163	0	34	4	0
DPM1	XVI_901481	126	0	0	17
DRS2	I_97759	0	20	3	0
DSC2	XV_194720	0	45	5	0
ECM1	I_37012	27	0	0	3
ECM27	X_624999	16	0	0	4
ECM38	XII_727807	52	0	0	6
EDE1	II_129064	0	32	27	0
EFM1	VIII_22445	23	0	0	8
EFT1	XV_575293	27	0	0	3
EFT2	IV_1243425	62	0	2	8
ELO1	X_68423	0	87	16	0
EMG1	XII_523884	140	0	0	23
END3	XIV_470887	0	47	6	0
ENO2	VIII_452533	957	0	3	285
ERF2	XII_627652	27	1	0	6
ERG1	VII_848339	0	144	18	0
ERG25	VII_611403	62	0	0	17
ERG28	V_237948	0	144	18	0
ERG4	VII_474002	127	0	0	15
ERG6	XIII_252658	0	94	12	0
ERV25	XIII_246341	341	0	0	200
ERV46	I_62267	134	0	0	16
ETR1	II_293156	0	76	9	0
EXG2	IV_979067	1	17	2	0
FAA3	IX_339901	19	1	0	3
FAR1	X_126208	0	76	16	0
FAR11	XIV_384043	21	0	0	4
FEN2	III_172164	0	26	3	0
FET5	VI_50653	26	0	0	5
FKS1	XII_815528	154	0	0	21
FMP42	XIII_714249	0	30	4	0
FRD1	V_66724	0	143	29	0
FRE8	XII_240633	0	17	3	0
FRQ1	IV_1223328	30	0	0	7
GAL10	II_277815	0	1127	197	0
GAL11	XV_237799	15	0	0	10
GAS1	XIII_887296	261	0	0	85
GCD10	XIV_509335	0	22	8	0
GCD11	V_205881	100	0	0	85
GCD7	XII_718493	0	108	18	0
GCG1	V_503399	0	50	7	0
GCN20	VI_162824	66	0	0	16
GCN5	VII_997675	63	0	0	11
GCV3	I_58046	0	211	25	0
GDI1	V_440646	190	0	0	25
GGA1	IV_1191465	21	0	0	4
GIP2	V_263413	0	18	2	0
GLC7	V_433831	242	1	0	28
GLE2	V_373631	0	45	5	0
GLG1	XI_553384	34	0	0	5
GLO1	XIII_262095	0	203	30	0
GLT1	IV_150620	0	27	3	0
GND1	VIII_471848	334	0	0	50
GPI1	VII_923736	0	20	3	0
GPI12	XIII_832927	29	1	0	4
GPX2	II_707884	14	0	0	7
GRE3	VIII_324198	54	0	0	8
GRH1	IV_1478260	63	0	2	9
GSH2	XV_239010	45	0	0	5
GSY1	VI_175659	0	87	15	0
GUK1	IV_1366422	0	120	29	0
GUT1	VIII_37770	0	43	21	0
GUT2	IX_53349	0	36	11	0
GWT1	X_262389	0	29	7	0
GYP6	X_358846	0	45	5	0
GYP7	IV_36319	0	18	3	0
HAL5	X_107710	0	21	8	0
HAP2	VII_53210	0	17	16	0
HBS1	XI_598461	0	30	4	0
HCS1	XI_405891	0	18	2	0
HEK2	II_160961	29	0	0	28
HEL2	IV_1000547	0	27	3	0
HEM3	IV_92777	0	43	6	0
HEM4	XV_842961	28	0	0	4
HFD1	XIII_491477	0	36	11	0
HFI1	XVI_69907	25	0	0	4
HIS2	VI_204492	0	35	8	0
HMX1	XII_553317	0	23	4	1
HOC1	X_575170	28	0	0	7
HOG1	XII_372095	72	0	0	20
HOM3	V_257040	0	46	10	0
HOM6	X_689464	0	46	36	0
HRD3	XII_558689	42	0	0	5
HRQ1	IV_1042769	15	0	0	6
HRT3	XII_336536	0	31	6	0
HSC82	XIII_632480	502	0	0	57
HSM3	II_746696	0	24	9	0
HSP104	XII_90405	126	0	0	42
HUA2	XV_849069	18	0	0	2
ICE2	IX_194986	33	0	0	9
IES1	VI_109127	0	17	6	0
IKI3	XII_891559	0	39	6	0
ILT1	IV_625631	0	18	2	0
ILV1	V_329699	96	0	0	52
ILV2	XIII_484281	113	0	0	23
IMD2	VIII_554408	26	0	0	3
IMO32	VII_546660	68	0	0	8
IMP1	XIII_562094	0	51	18	0
INO80	VII_221399	0	43	9	0
INP53	XV_525611	15	0	0	8
IOC3	VI_171271	25	0	0	3
IPT1	IV_589966	0	45	14	0
ISC10	V_550051	0	26	3	0
ISW2	XV_887666	19	0	0	3
ITR2	XV_124884	65	0	0	9
ITT1	XIII_138671	18	0	0	2
IZH3	XII_185686	0	29	22	0
JSN1	X_595178	0	34	4	0
KAP123	V_380843	0	25	10	0
KAP95	XII_825806	0	24	4	0
KEX1	VII_114069	0	21	7	0
KEX2	XIV_204552	23	0	0	5
KIP2	XVI_257528	0	18	2	0
KTR6	XVI_458338	0	100	16	0
LAP3	XIV_200698	159	0	0	63
LAS21	X_318926	24	0	0	3
LCB3	X_158355	28	0	0	4
LDB18	XII_40827	31	0	0	10
LDB19	XV_921020	0	19	3	0
LDH1	II_632455	0	15	5	0
LEO1	XV_553919	0	29	4	0
LHS1	XI_297776	19	0	0	17
LIP2	XII_616779	0	32	21	0
LOA1	XVI_813860	0	39	9	0
LRE1	III_36216	27	0	0	7
LSB3	VI_203046	0	58	15	0
LYS14	IV_509856	0	18	2	0
MAG1	V_455223	0	18	5	0
MAK5	II_528427	19	0	0	11
MAL12	VII_1076715	24	0	0	3
MCM7	II_625925	18	0	0	12
MDM31	VIII_489290	17	0	0	3
MED4	XV_659213	14	0	0	23
MED6	VIII_219750	0	16	5	0
MEF1	XII_273426	0	24	3	0
MES1	VII_1020921	0	126	15	0
MIC60	XI_471277	44	0	1	13
MIH1	XIII_342484	0	18	2	0
MIP1	XV_941423	0	17	5	0
MKK2	XVI_288435	0	18	4	0
MLO1	XIII_775393	0	39	5	0
MMP1	XII_18676	24	0	0	4
MPD2	XV_154496	0	25	3	0
MRE11	XIII_719016	0	18	10	0
MRN1	XVI_196748	0	61	17	0
MRP4	VIII_99954	48	0	0	7
MRPL19	XIV_292243	0	49	6	0
MRPL35	IV_1111050	44	0	0	6
MRX1	V_314805	0	30	4	0
MRX3	II_43811	14	0	0	6
MRX4	XVI_231230	20	0	0	3
MSB1	XV_689020	21	0	0	5
MSS116	IV_847128	0	68	9	0
NCE103	XIV_560348	69	0	0	53
NCL1	II_173267	29	0	0	9
NEJ1	XII_675298	0	35	5	0
NGR1	II_648053	20	0	0	5
NIC96	VI_152304	30	0	0	4
NIP1	XIII_893459	0	59	12	0
NIT3	XII_829825	0	106	13	0
NMA2	VII_512137	22	0	0	3
NMD5	X_672597	17	0	0	13
NMT1	XII_542870	0	33	14	0
NOC2	XV_728382	52	0	0	9
NOC3	XII_154546	0	13	19	0
NOP7	VII_696208	126	0	0	34
NPA3	X_571188	0	144	26	0
NPC2	IV_371530	241	0	0	68
NPL3	IV_1329473	46	0	0	45
NPL4	II_576988	0	25	4	0
NPR3	VIII_60633	0	30	4	0
NPY1	VII_376262	33	0	0	8
NSE3	IV_1038105	18	0	0	4
NSG1	VIII_370723	0	31	25	0
NSR1	VII_807339	1	193	24	0
NUM1	IV_755719	18	0	0	2
NUP157	V_368143	1	25	5	0
NUP192	X_372740	0	18	2	0
NUP2	XII_798707	28	0	0	7
NVJ2	XVI_716565	0	37	13	0
OAF3	XI_563992	24	0	0	3
OCA2	XIV_517339	104	0	1	22
OCA5	VIII_46053	0	18	2	0
OLA1	II_291059	0	140	94	0
OPY1	II_494585	0	26	7	0
OSH2	IV_418988	0	19	3	0
OSH3	VIII_243705	17	0	0	7
OSH6	XI_445745	27	0	1	4
OST3	XV_482385	64	0	0	16
PAC11	IV_1429210	0	17	3	0
PAM17	XI_565847	0	96	20	0
PAN1	IX_368872	0	17	10	0
PAP1	XI_443711	39	0	0	6
PAT1	III_251048	0	75	9	0
PCT1	VII_904689	0	41	5	0
PDE2	XV_1013357	0	42	6	0
PER1	III_207906	0	18	3	0
PET20	XVI_251128	0	58	9	0
PET54	VII_940091	26	0	0	11
PEX30	XII_779942	15	0	0	5
PEX31	VII_503964	18	0	0	2
PEX35	VII_833985	0	21	4	0
PFA3	XIV_28242	0	22	3	0
PFA5	IV_1383255	0	25	4	0
PFF1	II_388440	19	0	0	5
PFY1	XV_552438	0	350	52	0
PGA3	XIII_21489	1	143	28	0
PGI1	II_613723	0	269	30	0
PHO13	IV_33185	43	0	0	30
PHO8	IV_1419960	0	48	16	0
PHO86	X_192546	49	0	0	6
PHO87	III_195467	0	24	10	0
PHO90	X_63443	19	0	0	4
PHR1	XV_1067604	23	0	0	3
PIF1	XIII_149246	0	25	3	0
PIN4	II_123574	0	28	4	0
PKC1	II_17385	0	40	5	0
PKH3	IV_1396005	36	0	0	4
PLB1	XIII_281405	0	45	7	1
PMA1	VII_481336	0	237	73	0
PMS1	XIV_474350	21	0	0	5
PMT2	I_108035	0	53	25	0
PMT5	IV_291354	26	0	0	5
POL3	IV_279115	17	0	0	3
POP1	XIV_231430	0	48	7	0
PPG1	XIV_686030	25	0	0	4
PPN1	IV_1364300	43	0	0	6
PPT1	VII_737523	0	24	4	0
PRE9	VII_762037	142	0	0	20
PRS1	XI_107745	103	0	0	13
PSD1	XIV_316727	0	69	12	1
PSE1	XIII_891546	0	18	2	0
PSF2	X_305333	0	24	4	0
PST1	IV_564193	98	0	0	13
PSY2	XIV_262920	0	21	3	0
PTC4	II_487418	0	15	5	0
PTC5	XV_491987	0	29	9	0
PTI1	VII_800815	20	0	0	3
PUF4	VII_466456	21	0	0	14
PUS6	VII_835403	0	18	2	0
PUT2	VIII_182616	58	0	0	7
PYC2	II_659769	0	76	10	0
QRI5	XII_552582	57	0	0	7
RAD1	XVI_507654	23	0	0	3
RAD14	XIII_666153	0	15	8	0
RAP1	XIV_243595	18	0	0	2
RAT1	XV_420616	0	33	5	0
RCK2	XII_635871	84	0	0	26
RDR1	XV_1052644	18	0	0	2
REG1	IV_498961	0	35	5	0
RET2	VI_250399	0	71	19	0
REV1	XV_984455	18	0	0	2
REV7	IX_88350	0	16	4	0
REX2	XII_260353	0	71	13	0
RGA1	XV_561529	27	0	0	3
RGC1	XVI_757528	27	0	1	7
RHO2	XIV_456623	58	0	0	9
RHO5	XIV_300463	0	59	19	0
RIA1	XIV_328990	0	17	5	0
RIB3	IV_1428699	0	214	37	0
RIO1	XV_549289	0	35	7	0
RIX7	XII_70879	0	19	6	0
RKM4	IV_970946	0	35	4	0
RKR1	XIII_763764	0	18	3	0
RMI1	XVI_503532	15	0	0	5
RNA15	VII_416785	0	31	7	0
RNH70	VII_1044256	0	26	5	0
ROG3	VI_198331	18	0	0	2
RPA135	XVI_578793	0	36	4	0
RPF2	XI_591851	0	111	22	0
RPL20B	XV_900420	0	787	138	0
RPL32	II_46202	1205	2	0	294
RPL4A	II_300391	426	1	0	113
RPL6A	XIII_123656	0	597	78	1
RPL6B	XII_1029339	455	0	2	62
RPO21	IV_206382	0	26	3	0
RPO41	VI_60657	17	0	0	13
RPP0	XII_806611	803	0	0	219
RPS1A	XII_1018566	0	657	243	0
RPS1B	XIII_147107	593	0	0	107
RPS27A	XI_159062	604	0	1	109
RPS6B	II_591713	0	219	30	0
RRG7	XV_889318	18	0	0	2
RSC4	XI_452575	22	0	0	6
RSE1	XIII_174402	0	30	4	0
RSF1	XIII_330829	18	0	0	2
RSF2	X_659943	0	18	2	0
RSM28	IV_1437562	72	0	0	20
RSN1	XIII_800488	31	0	0	8
RTC5	XV_546982	23	0	0	3
RTG3	II_23101	0	27	4	0
RXT2	II_435107	0	28	4	0
SAM1	XII_516016	233	0	0	36
SAM35	VIII_273481	39	0	0	6
SAM4	XVI_25380	141	0	0	22
SCD5	XV_938192	0	46	7	0
SCD6	XVI_793131	59	0	0	35
SCT1	II_204592	16	1	0	16
SCW4	VII_1049382	1	107	32	0
SEC24	IX_157946	0	79	24	0
SEC27	VII_252546	117	0	0	140
SEC3	V_171424	0	18	2	0
SET3	XI_498567	0	21	7	0
SGM1	X_675615	0	26	4	0
SGN1	IX_356688	0	77	21	0
SHE1	II_162104	24	0	0	3
SHM1	II_737365	72	0	0	42
SHM2	XII_258142	1	506	131	0
SHU1	VIII_98679	0	31	4	0
SIR3	XII_1019447	0	19	3	0
SKN7	VIII_513529	24	0	0	5
SLA2	XIV_190457	36	0	0	9
SLC1	IV_362950	0	73	14	0
SLF1	IV_1474646	17	0	0	4
SLG1	XV_341926	0	138	18	0
SLH1	VII_1036554	20	0	0	3
SLX5	IV_430594	22	0	0	3
SLY1	IV_840372	25	0	0	4
SMF1	XV_90041	2	103	31	0
SNF2	XV_856510	0	18	2	0
SNF5	II_781872	16	0	0	4
SNT1	III_187939	35	0	0	4
SNU114	XI_124402	26	0	0	5
SPA2	XII_105144	32	0	0	4
SPC2	XIII_164879	44	0	0	14
SPE3	XVI_685264	0	114	21	0
SPG5	XIII_646133	194	0	1	33
SPO1	XIV_611302	45	0	0	8
SPT16	VII_99242	18	0	0	3
SPT2	V_500048	0	53	13	0
SPT20	XV_47282	0	19	3	0
SRB5	VII_697699	0	21	3	0
SRO77	II_12449	0	18	2	0
SRP1	XIV_285591	71	0	0	9
SRP101	IV_1043998	0	35	4	0
SRP72	XVI_154872	0	19	11	0
SSA1	I_140468	0	423	63	3
SSA2	XII_95567	0	87	14	1
SSB1	IV_44470	298	0	2	248
SSB2	XIV_252464	472	0	2	108
SSD1	IV_1046881	0	70	10	1
SSH1	II_769004	0	103	17	0
SSK2	XIV_682464	0	18	2	0
SSL2	IX_81305	0	17	2	1
SSU1	XVI_374218	93	0	0	11
STE12	VIII_275416	20	0	0	3
STE3	XI_114316	0	152	23	0
STH1	IX_121789	36	0	0	15
SYP1	III_174274	0	27	3	0
TAF5	II_617108	0	31	6	0
TAT2	XV_287869	31	0	0	7
TCB1	XV_486344	0	30	6	0
TCB3	XIII_126291	0	27	19	0
TGL1	XI_180958	26	0	0	9
TGL2	IV_568118	0	25	4	0
THI6	XVI_148610	0	22	5	0
THR4	III_218027	150	0	0	136
THS1	IX_213457	90	0	0	12
TIF5	XVI_648845	100	0	0	24
TIM50	XVI_430566	51	0	0	9
TIM54	X_335119	46	0	0	8
TML25	XII_385396	0	18	17	0
TOM71	VIII_343434	38	0	0	5
TOR2	XI_56342	0	19	4	0
TOS1	II_563609	0	479	94	0
TPO5	XI_122039	0	25	3	0
TRK1	X_175332	0	18	2	0
TRM3	IV_262790	17	0	0	3
TRP5	VII_446451	0	71	48	0
TSC13	IV_426557	0	99	15	0
TUB1	XIII_98601	0	70	16	0
TUB3	XIII_22936	0	99	31	0
TUF1	XV_684245	185	0	0	25
TVP38	XI_604800	0	57	13	0
UBA1	XI_39663	65	0	0	20
UBP13	II_95093	0	18	2	0
UBP14	II_354350	0	23	3	0
UBP15	XIII_877347	31	0	0	4
UBS1	II_569484	22	1	1	3
UBX3	IV_294604	0	41	15	0
UFD2	IV_118719	0	28	4	0
UFD4	XI_423258	0	21	3	0
UIP5	XI_522201	18	0	0	3
URA2	X_169265	0	48	10	0
URE2	XIV_219906	0	74	9	0
UTP10	X_212779	0	33	4	0
UTP14	XIII_84392	27	0	0	9
UTP20	II_232239	18	0	0	2
UTP21	XII_936854	0	20	3	0
UTP22	VII_665864	44	0	0	10
UTP25	IX_192184	0	18	2	0
VBA4	IV_688421	20	0	0	3
VID22	XII_870959	0	18	2	0
VPH1	XV_828204	0	153	22	0
VPS1	XI_441267	0	68	10	0
VPS27	XIV_637362	24	0	0	5
VPS55	X_518796	1	59	37	0
VPS64	IV_855683	0	18	2	0
VPS72	IV_1425415	0	18	2	0
VRG4	VII_77552	60	0	0	7
VTC2	VI_133622	53	0	0	7
VTC3	XVI_515713	0	34	7	0
WBP1	V_149161	0	113	27	0
WHI2	XV_411330	29	0	0	9
WRS1	XV_137552	0	120	15	0
WTM1	XV_771678	133	0	0	117
XKS1	VII_887201	0	18	2	0
XRN1	VII_176765	0	27	5	0
YBR220C	II_663388	0	63	50	0
YCF1	IV_725707	0	18	4	0
YCK3	V_404896	18	0	0	2
YDR248C	IV_957959	0	31	7	0
YDR476C	IV_1410875	0	68	8	0
YER079W	V_319070	28	0	0	19
YER152C	V_472741	0	29	5	0
YFT2	IV_1105302	0	27	3	0
YGL082W	VII_356862	29	0	0	5
YGL114W	VII_294138	32	0	0	4
YGP1	XIV_337285	86	0	0	13
YGR026W	VII_533631	84	0	0	25
YGR054W	VII_598235	50	0	0	6
YHB1	VII_960126	227	0	0	61
YHC1	XII_724918	0	30	12	0
YHR078W	VIII_256526	48	0	0	7
YIL014C-A	IX_325430	0	59	10	0
YJR012C	X_460005	0	27	9	0
YJR027W	X_475448	28	1	0	4
YKR018C	XI_474504	2	96	20	0
YKR070W	XI_574222	22	0	0	3
YLR227W-B	XII_595595	11	0	0	11
YMC1	XVI_674470	74	0	0	11
YML119W	XIII_30780	49	0	0	7
YMR253C	XIII_776492	0	16	10	0
YMR317W	XIII_907793	18	0	0	2
YNR048W	XIV_711931	21	0	0	6
YOL036W	XV_258611	24	0	0	11
YOR131C	XV_572509	0	31	48	0
YPC1	II_596328	19	0	0	3
YPD1	IV_33834	0	45	5	0
YPL071C	XVI_420473	0	27	3	0
YPR071W	XVI_688735	40	0	0	9
YPR089W	XVI_715211	28	0	0	6
YPR127W	XVI_790998	27	0	0	11
YPR158C-D	XVI_854100	0	24	16	0
YPT32	VII_94293	62	0	0	10
YPT7	XIII_267497	192	0	0	22
YRB1	IV_453307	382	0	1	49
YRR1	XV_639775	0	22	3	0
YTA7	VII_1029629	18	0	0	3
ZRT3	XI_119215	37	0	0	8
snR43	III_107512	1	34	4	0
snR70	XVI_719013	0	38	5	0

## Sheet: Repeat_2_only
Gene_name	Identifier_str	A	T	C	G
MRI1	XVI_768376	120	0	0	34
MRI1	XVI_768520	99	0	1	15
MRI1	XVI_768547	86	0	0	19
MRI1	XVI_768592	71	0	0	28
MRI1	XVI_768764	59	0	0	11
QNS1	VIII_246762	56	0	0	8
QNS1	VIII_246912	37	0	0	10
QNS1	VIII_247953	75	0	0	10
QNS1	VIII_248138	94	0	0	15
QNS1	VIII_248176	68	0	0	15
GCN1	VII_135597	17	0	0	5
GCN1	VII_136707	18	0	0	2
GCN1	VII_137206	18	0	0	8
GCN1	VII_139133	101	0	0	12
GEA2	V_111696	29	0	0	5
GEA2	V_112486	20	0	0	3
GEA2	V_114437	18	0	0	2
GEA2	V_115259	36	0	0	4
POL5	V_49692	0	46	17	0
POL5	V_50681	0	16	10	0
POL5	V_51090	0	40	7	0
POL5	V_51468	0	34	7	0
SAM2	IV_1453406	0	286	60	0
SAM2	IV_1453418	0	151	218	0
SAM2	IV_1453704	1	341	69	0
SAM2	IV_1453790	0	144	233	0
ACC1	XIV_655984	2	206	63	0
ACC1	XIV_658922	0	93	12	0
ACC1	XIV_659079	0	78	18	1
ALE1	XV_659856	3	54	11	0
ALE1	XV_660350	0	59	21	0
ALE1	XV_660812	0	99	11	0
ERG11	VIII_120159	2	177	76	0
ERG11	VIII_120558	0	307	47	0
ERG11	VIII_121578	0	186	71	1
FAS1	XI_100718	80	0	0	10
FAS1	XI_103589	187	0	0	24
FAS1	XI_104826	293	0	2	71
HAP1	XII_646877	28	0	0	4
HAP1	XII_650120	64	0	0	33
HAP1	XII_650402	90	0	0	11
LEU3	XII_1037247	21	0	0	4
LEU3	XII_1038000	17	0	0	5
LEU3	XII_1038345	30	0	0	4
PAN1	IX_368819	0	32	4	0
PAN1	IX_368872	0	26	5	0
PAN1	IX_369074	0	23	4	0
PDA1	V_547252	121	0	1	194
PDA1	V_547736	396	0	1	56
PDA1	V_547932	374	0	0	53
RGA1	XV_561529	39	0	0	8
RGA1	XV_561841	34	0	0	4
RGA1	XV_562526	23	0	0	5
RRP5	XIII_728025	0	43	15	1
RRP5	XIII_729171	0	25	3	0
RRP5	XIII_731037	0	37	5	0
RTP1	XIII_629752	16	1	0	4
RTP1	XIII_630717	18	0	0	2
RTP1	XIII_630718	18	0	0	2
SCP160	X_287154	0	46	18	0
SCP160	X_287580	0	49	16	0
SCP160	X_287646	0	74	12	0
SEC1	IV_782566	0	33	6	0
SEC1	IV_782569	0	30	9	0
SEC1	IV_783672	0	18	3	0
SEC7	IV_796795	0	54	7	1
SEC7	IV_797484	0	27	3	0
SEC7	IV_800376	0	18	6	0
URA2	X_166767	0	200	40	0
URA2	X_169265	0	72	24	0
URA2	X_172068	0	45	6	0
ADE3	VII_906836	154	0	0	46
ADE3	VII_908046	202	0	0	44
ADP1	III_135835	0	58	19	0
ADP1	III_136736	0	33	9	0
AFT2	XVI_168124	0	24	19	0
AFT2	XVI_168127	0	37	5	0
AGC1	XVI_602312	0	23	3	0
AGC1	XVI_602380	0	20	3	0
AHK1	IV_327626	30	0	0	5
AHK1	IV_328085	30	0	0	5
ALG12	XIV_678976	26	0	0	11
ALG12	XIV_680044	47	0	0	7
AVT1	X_438283	44	0	2	14
AVT1	X_438371	22	0	0	39
BDF2	IV_331828	82	0	0	60
BDF2	IV_332496	90	0	0	78
BLM10	VI_127339	19	0	0	4
BLM10	VI_128780	23	0	0	8
CCM1	VII_791256	0	32	4	0
CCM1	VII_792132	0	36	4	0
CCT6	IV_837078	233	1	0	83
CCT6	IV_837676	221	0	0	87
CHO2	VII_803536	80	0	0	45
CHO2	VII_803651	105	0	1	13
CHS3	II_286559	0	49	15	0
CHS3	II_287034	0	43	5	0
CKA2	XV_442463	105	1	0	31
CKA2	XV_442483	121	0	1	15
CPA2	X_632092	0	116	37	0
CPA2	X_632494	0	112	23	1
CPT1	XIV_379596	0	24	5	0
CPT1	XIV_380321	0	92	15	1
CWH43	III_145711	0	65	10	0
CWH43	III_147500	0	74	10	0
DNF2	IV_633705	15	0	0	7
DNF2	IV_634314	15	1	0	9
DOP1	IV_735313	0	30	4	0
DOP1	IV_736446	0	24	4	0
DPH5	XII_501505	0	152	65	0
DPH5	XII_501680	0	208	31	0
DRS2	I_96452	0	20	4	0
DRS2	I_98771	0	28	6	0
DSL1	XIV_158837	0	30	19	0
DSL1	XIV_159591	0	27	3	0
ECM27	X_624934	18	0	0	2
ECM27	X_625413	24	0	0	4
ELO1	X_67875	0	57	9	0
ELO1	X_68423	1	98	21	0
FAT1	II_318397	42	0	0	9
FAT1	II_319186	68	0	0	8
FET5	VI_50109	54	0	0	6
FET5	VI_50653	57	0	0	7
GAA1	XII_316236	39	0	0	6
GAA1	XII_316502	26	0	0	7
GAL11	XV_235255	34	0	0	7
GAL11	XV_237799	35	0	0	4
GAL83	V_208980	0	20	3	0
GAL83	V_209152	0	49	6	0
GAS5	XV_268676	136	0	0	33
GAS5	XV_269386	229	0	1	108
GCD7	XII_718388	0	40	7	0
GCD7	XII_718493	0	88	14	1
GDE1	XVI_342010	0	35	4	0
GDE1	XVI_343612	0	17	3	0
GPD2	XV_217911	107	0	0	19
GPD2	XV_218037	117	0	0	13
GSC2	VII_548424	28	0	0	12
GSC2	VII_552393	59	0	0	30
GUS1	VII_40059	281	0	0	49
GUS1	VII_40083	325	0	1	46
GUT1	VIII_37770	0	63	16	0
GUT1	VIII_38152	0	73	10	1
HIS4	III_66261	0	447	97	0
HIS4	III_67108	0	265	76	0
HRQ1	IV_1042067	29	0	0	7
HRQ1	IV_1042769	34	0	0	10
HSC82	XIII_632480	587	0	1	76
HSC82	XIII_634116	713	0	1	81
ILS1	II_81786	0	218	163	0
ILS1	II_82275	0	259	36	0
IRA2	XV_179201	23	0	0	11
IRA2	XV_179500	37	0	0	7
IRC5	VI_230714	17	1	0	2
IRC5	VI_231474	31	0	0	4
KAP123	V_380843	0	51	20	0
KAP123	V_381914	0	32	4	0
KAR2	X_382363	233	1	1	55
KAR2	X_383195	248	1	0	55
LAG1	VIII_100786	0	81	18	1
LAG1	VIII_101507	0	46	54	0
LAM4	VIII_264685	0	18	2	0
LAM4	VIII_265716	0	18	2	0
LDB19	XV_920834	0	29	7	0
LDB19	XV_921020	0	21	4	0
LEU9	XV_524147	104	0	0	21
LEU9	XV_524319	113	1	0	18
LYS9	XIV_715124	0	93	43	0
LYS9	XIV_715206	0	70	62	0
MDL2	XVI_30674	53	0	0	9
MDL2	XVI_32402	69	0	0	8
MET5	X_680144	0	32	4	0
MET5	X_681682	0	21	4	0
MET6	V_341684	0	94	241	0
MET6	V_341971	1	217	238	1
MLO1	XIII_775322	0	26	4	0
MLO1	XIII_775393	0	30	15	0
MTC5	IV_711870	26	0	1	3
MTC5	IV_712622	25	0	0	4
NAT1	IV_379171	0	100	16	0
NAT1	IV_380317	0	56	35	0
NEW1	XVI_123565	69	0	1	8
NEW1	XVI_123944	28	0	0	59
NMD5	X_670011	23	0	0	5
NMD5	X_672597	10	0	0	11
NPL3	IV_1329450	162	0	1	19
NPL3	IV_1329473	85	1	0	130
NUP120	XI_332082	0	30	4	0
NUP120	XI_332923	0	29	4	0
OST3	XV_482225	96	0	0	19
OST3	XV_482385	109	0	0	15
PAP1	XI_443502	26	0	0	3
PAP1	XI_443711	44	0	0	8
PDC1	XII_233028	0	1106	381	3
PDC1	XII_233587	0	833	305	1
PHO87	III_195467	0	44	12	0
PHO87	III_196450	0	57	7	0
PPH21	IV_219697	0	24	8	0
PPH21	IV_220222	1	121	77	0
PSE1	XIII_890637	0	35	5	0
PSE1	XIII_891955	0	56	7	0
PUS7	XV_791042	0	83	26	0
PUS7	XV_791408	0	79	14	0
PUT3	XI_408558	35	0	0	5
PUT3	XI_409200	34	0	0	6
PYC2	II_659769	0	152	22	0
PYC2	II_659837	0	158	21	0
RGC1	XVI_756218	51	0	0	7
RGC1	XVI_757528	77	0	0	9
RNH70	VII_1044256	0	59	25	0
RNH70	VII_1044967	0	48	7	0
ROT2	II_678899	0	25	11	0
ROT2	II_678909	0	34	4	0
RPL40A	IX_69348	1140	0	2	401
RPL40A	IX_69407	1371	1	3	456
RPS7A	XV_505847	1010	2	1	356
RPS7A	XV_506656	765	2	0	249
SCS7	XIII_810056	0	93	11	0
SCS7	XIII_810195	0	85	29	0
SEC15	VII_59756	9	0	0	14
SEC15	VII_60394	36	0	0	4
SEC21	XIV_92416	92	0	1	19
SEC21	XIV_94309	126	0	0	45
SEC24	IX_157946	0	75	25	0
SEC24	IX_159116	0	56	8	0
SEC39	XII_1016612	0	25	3	0
SEC39	XII_1016645	0	24	3	0
SEC63	XV_805226	0	149	41	0
SEC63	XV_806181	0	118	28	0
SEG1	XIII_440732	32	0	0	6
SEG1	XIII_441974	31	0	0	4
SHE4	XV_398004	0	25	10	1
SHE4	XV_399472	0	30	4	0
SIT1	V_27728	41	0	0	5
SIT1	V_27737	40	0	0	7
SLN1	IX_71489	0	20	3	0
SLN1	IX_71636	0	18	4	0
SNF3	IV_113226	31	0	0	9
SNF3	IV_113752	19	0	0	13
SPA2	XII_102921	18	0	0	2
SPA2	XII_105144	33	0	0	6
SPO7	I_135941	25	0	0	53
SPO7	I_136021	71	0	0	20
SPT6	VII_721446	52	0	0	9
SPT6	VII_724023	50	0	0	28
SPT7	II_401574	0	39	5	0
SPT7	II_402211	0	18	2	0
SRP54	XVI_711672	0	93	23	0
SRP54	XVI_712012	0	141	23	1
STB4	XIII_314066	40	0	0	7
STB4	XIII_314255	39	0	0	5
TPA1	V_251739	27	0	0	3
TPA1	V_253084	70	0	0	9
TRM3	IV_260273	18	0	0	3
TRM3	IV_260454	24	0	0	3
UBP11	XI_634288	0	30	4	0
UBP11	XI_634552	0	25	3	0
UBR1	VII_860975	0	32	4	0
UBR1	VII_861113	0	21	20	0
UBX3	IV_294463	0	33	9	0
UBX3	IV_294604	0	33	15	0
UTP10	X_212532	0	30	6	0
UTP10	X_212754	0	34	5	0
UTP20	II_231110	16	0	0	7
UTP20	II_234328	54	0	0	7
UTP25	IX_191208	0	32	4	0
UTP25	IX_191439	0	35	8	0
VID27	XIV_248402	12	0	0	24
VID27	XIV_248742	48	0	0	10
VIP1	XII_937925	27	0	0	4
VIP1	XII_938358	17	0	0	14
VPS34	XII_617923	18	0	0	2
VPS34	XII_618603	16	0	0	5
YBT1	XII_44011	0	33	9	0
YBT1	XII_45454	0	18	3	0
YCL049C	III_40145	0	61	50	0
YCL049C	III_40218	0	106	17	1
YDL206W	IV_90319	30	0	0	4
YDL206W	IV_90542	23	0	0	3
YEF3	XII_637116	845	0	0	189
YEF3	XII_637469	962	1	0	195
YEH2	XII_182232	0	46	6	0
YEH2	XII_182951	0	43	5	0
YHB1	VII_960126	422	1	0	153
YHB1	VII_960474	563	0	0	90
YNR021W	XIV_669279	160	0	0	96
YNR021W	XIV_669333	210	0	0	44
YRO2	II_343353	18	0	0	7
YRO2	II_343822	35	0	0	6
YVC1	XV_488943	31	1	0	5
YVC1	XV_489268	36	0	0	17
ZRC1	XIII_755032	0	169	32	0
ZRC1	XIII_755447	0	223	38	0
ZRT2	XII_402979	0	97	15	0
ZRT2	XII_403297	0	169	19	2
AAH1	XIV_360114	87	0	0	15
AAP1	VIII_200021	0	36	11	0
ABP140	XV_785666	60	0	0	50
ACT1	VI_53296	0	701	99	0
ADA2	IV_1357182	33	0	0	4
ADE16	XII_200802	0	206	34	0
ADE17	XIII_508813	1	561	88	0
ADE2	XV_564871	1	249	84	0
ADE4	XIII_866312	0	197	22	1
ADE6	VII_614373	0	132	17	0
ADK1	IV_916984	687	3	0	119
AGP2	II_500303	0	32	4	0
AHC1	XV_376174	1	31	5	0
AIM14	VII_201649	27	0	0	7
AIM24	X_581226	0	81	21	0
AIM29	XI_579556	73	0	0	27
AIM6	IV_31375	104	0	0	24
AKR2	XV_395797	0	18	2	0
ALD4	XV_1040653	147	0	0	47
ALG2	VII_380549	0	25	14	0
ALG6	XV_329700	117	0	0	15
ALG8	XV_452784	0	44	14	0
ALK1	VII_454916	26	0	0	6
ALR1	XV_74684	48	0	0	8
AMD1	XIII_207604	0	29	5	0
ANT1	XVI_791656	0	51	14	0
ANY1	XIII_286207	51	0	0	6
APE2	XI_156612	86	0	2	10
APL2	XI_187597	0	49	22	0
APL6	VII_1015718	0	47	7	0
ARC1	VII_307661	370	0	0	46
ARC40	II_686496	0	132	92	1
ARD1	VIII_131437	0	51	16	0
ARG1	XV_220309	453	0	0	70
ARH1	IV_1227635	51	0	0	17
ARN2	VIII_10050	0	37	5	0
ARO1	IV_705337	69	0	0	10
ARP5	XIV_514888	0	34	4	0
ASC1	XIII_500504	3	1480	482	1
ASN2	VII_740604	264	0	1	109
ATE1	VII_460471	32	0	0	4
ATG13	XVI_908747	45	0	0	6
ATG15	III_237753	21	0	0	3
ATG18	VI_195255	17	0	0	6
ATM1	XIII_868473	0	32	7	0
ATP12	X_88151	0	59	7	0
ATP2	X_648137	642	1	0	201
ATP22	IV_1177301	0	28	15	0
ATP23	XIV_667523	0	17	7	0
AUS1	XV_353093	20	0	0	4
AVT3	XI_173525	92	0	0	14
AXL2	IX_85761	21	0	0	4
BAP2	II_374434	0	190	42	0
BDH1	I_35896	590	0	2	145
BDP1	XIV_556686	24	0	0	5
BEM4	XVI_245270	0	21	4	0
BGL2	VII_1057863	1	849	123	0
BMH2	IV_654230	359	0	0	50
BNI1	XIV_131489	0	18	2	0
BOI2	V_391099	0	30	4	0
BOR1	XIV_119744	25	0	0	3
BPT1	XII_120490	48	0	0	12
BSD2	II_783528	36	0	0	4
BTS1	XVI_423778	0	43	5	0
BUD8	XII_834357	28	0	0	5
BUL2	XIII_48688	28	0	0	10
CAB4	VII_1046087	0	46	13	0
CAN1	V_32615	0	80	23	0
CAT2	XIII_194416	22	0	0	7
CBS2	IV_851369	44	0	0	6
CCT2	IX_84370	197	1	0	65
CCT5	X_557458	73	0	0	42
CDC1	IV_827911	44	0	0	5
CDC12	VIII_327437	0	65	26	0
CDC24	I_63340	31	0	0	6
CDC31	XV_811382	55	0	0	9
CDC43	VII_214803	30	0	0	14
CDC53	IV_224684	37	0	0	5
CDC60	XVI_249917	205	0	0	23
CDS1	II_296540	0	117	23	1
CET1	XVI_120018	18	0	0	2
CHA1	III_16491	0	251	190	0
CHA4	XII_339137	0	22	3	0
CHC1	VII_103284	0	43	6	0
CHM7	X_346657	26	0	0	3
CHS1	XIV_278169	94	0	0	18
CIC1	VIII_211922	55	0	1	31
CLA4	XIV_71021	18	0	0	2
CLG1	VII_88937	84	0	0	54
CLU1	XIII_292442	30	0	0	46
CMP2	XIII_161097	43	0	0	12
COG2	VII_730585	0	34	8	0
COG5	XIV_533692	18	0	0	2
COQ10	XV_310435	64	0	0	12
COS1	XIV_9294	49	0	0	6
COS111	II_631777	24	0	0	7
COS6	VII_1081765	0	96	12	0
COT1	XV_906608	0	62	7	0
COX19	XII_108875	0	101	12	0
CPR4	III_239980	48	0	0	12
CPR6	XII_572161	0	93	17	0
CRG1	VIII_519449	25	0	0	3
CRH1	VII_876723	0	171	25	0
CRT10	XV_207691	0	18	2	0
CSF1	XII_307307	0	18	2	0
CSI1	XIII_323605	25	0	0	3
CTT1	VII_656065	17	0	0	5
CUZ1	XIV_342642	101	0	0	18
CYK3	IV_250421	35	0	0	4
CYR1	X_431079	40	0	0	5
DAL81	IX_401336	18	0	0	2
DCP2	XIV_404511	0	58	8	0
DCW1	XI_352511	0	108	16	1
DEG1	VI_147219	18	0	0	6
DFG10	IX_260325	26	0	0	8
DGA1	XV_794758	0	47	13	0
DGK1	XV_899758	0	96	14	0
DIE2	VII_947951	22	0	0	3
DLD1	IV_147391	0	105	13	0
DNF1	V_515227	24	0	0	7
DPH2	XI_81135	39	0	1	5
DPL1	IV_1050507	0	23	3	0
DPM1	XVI_901481	131	0	0	27
DSC2	XV_194720	0	46	17	0
DST1	VII_418166	111	0	0	13
DUG2	II_765704	0	32	4	0
EBS1	IV_863448	40	0	0	8
ECM16	XIII_526578	24	0	0	3
ECM29	VIII_45351	22	0	0	7
ECM30	XII_1011024	0	29	4	0
ECM38	XII_727807	67	1	0	10
EDE1	II_129064	1	43	23	0
EDS1	II_304515	22	0	0	5
EFM1	VIII_22445	51	0	0	9
EHD3	IV_524000	0	30	4	1
EHT1	II_585932	0	127	18	1
ELO2	III_190688	175	0	0	22
ELP2	VII_902235	0	24	17	0
EMC1	III_45031	0	84	24	0
EMG1	XII_523884	202	0	0	32
EMP65	V_451869	17	0	0	5
ENO2	VIII_452533	1346	0	0	409
ERD1	IV_1296249	0	30	4	0
ERF2	XII_627652	27	0	0	5
ERG1	VII_848339	0	197	39	1
ERG25	VII_611403	89	0	0	14
ERV25	XIII_246341	399	0	0	187
EST2	XII_766911	18	0	0	2
ETR1	II_293156	0	126	18	0
EXO5	II_566247	28	0	0	6
EXO70	X_273757	26	0	0	3
FAP1	XIV_588787	0	34	5	0
FAR1	X_126208	0	114	18	0
FAR11	XIV_386673	20	0	0	3
FAS2	XVI_108997	123	0	0	15
FEN2	III_172164	0	36	5	0
FEX1	XV_1077362	19	0	0	5
FIG2	III_271603	18	0	0	4
FLO1	I_203892	18	0	0	2
FMN1	IV_935406	0	65	9	0
FMP25	XII_284645	39	0	0	5
FMP27	XII_1050504	18	0	0	2
FMP32	VI_43414	49	0	0	6
FRD1	V_66724	1	82	15	0
FRE1	XII_570342	18	0	0	2
FRK1	XVI_283852	0	17	3	0
GAB1	XII_1058287	44	0	0	18
GAL10	II_277815	1	2576	381	3
GAS1	XIII_887296	763	0	0	211
GCD10	XIV_509335	0	52	8	0
GCD11	V_205881	128	1	0	128
GCN20	VI_162824	79	0	0	23
GCN5	VII_997675	64	0	0	11
GCR2	XIV_265932	0	29	5	0
GCV3	I_58457	0	45	5	0
GDI1	V_440646	267	1	0	39
GEF1	X_508295	18	0	0	2
GEP3	XV_726302	0	25	5	0
GIP3	XVI_293107	0	30	5	0
GLO1	XIII_262095	0	234	38	0
GLT1	IV_150403	0	57	9	1
GND1	VIII_471848	492	0	0	102
GNP1	IV_1467853	0	43	5	1
GPI13	XII_77385	0	23	5	0
GPI14	X_461524	27	0	0	3
GPI18	II_245370	0	42	14	0
GRH1	IV_1478260	106	0	0	32
GSY1	VI_175659	0	176	32	0
GSY2	XII_662684	331	0	1	41
GUK1	IV_1366422	0	263	49	0
GUT2	IX_53349	0	23	18	0
GYP8	VI_80880	0	17	7	0
HAL5	X_107710	0	42	18	0
HAP2	VII_53210	0	26	19	1
HBS1	XI_598461	0	59	10	0
HEK2	II_160961	54	0	0	31
HEM3	IV_92777	0	54	6	0
HFD1	XIII_491477	0	68	27	0
HIS2	VI_204492	0	90	12	0
HMG1	XIII_118170	0	31	8	0
HMG2	XII_1032960	40	0	0	5
HOC1	X_575170	43	0	0	13
HOG1	XII_372095	166	0	0	47
HOM3	V_257040	0	139	38	0
HOM6	X_689464	1	84	59	0
HOP1	IX_228356	18	0	0	2
HOT1	XIII_606482	19	0	0	3
HRD1	XV_302697	0	36	6	0
HRD3	XII_558689	55	0	0	8
HRI1	XII_730942	146	1	0	17
HRT3	XII_336536	0	61	15	0
HSM3	II_746696	0	49	16	0
HSP104	XII_90405	182	0	0	49
HSP82	XVI_98005	0	94	11	0
HUL5	VII_240659	24	0	0	6
HYM1	XI_85902	18	0	0	2
ICE2	IX_194986	73	0	0	12
IES1	VI_109127	0	41	19	0
ILV1	V_329699	166	0	0	126
IMO32	VII_546660	96	0	0	11
IMP1	XIII_562094	0	62	24	0
INO80	VII_224946	0	33	4	0
INP53	XV_525611	20	0	0	5
IOC3	VI_171271	30	0	0	5
IPT1	IV_589966	0	63	22	0
IQG1	XVI_93015	0	18	3	0
ITR1	IV_1444244	0	458	414	0
ITR2	XV_125743	56	0	0	7
IZH2	XV_323968	0	96	22	0
IZH3	XII_185686	0	62	42	0
JHD1	V_255898	18	0	0	2
KAP122	VII_462215	18	0	0	4
KAP95	XII_825806	0	43	6	0
KEX1	VII_114069	0	50	6	0
KEX2	XIV_204552	40	0	0	6
KIN4	XV_778054	18	0	0	2
KTR6	XVI_458338	0	121	32	0
LAC1	XI_427454	0	82	13	0
LAP3	XIV_200698	259	0	1	124
LCB5	XII_666024	18	0	0	2
LDB17	IV_193115	28	0	0	4
LDB18	XII_40827	54	0	0	9
LDH1	II_632455	0	36	8	0
LHS1	XI_297776	46	0	0	26
LIP2	XII_616779	0	42	15	0
LRE1	III_36216	40	0	0	8
LRG1	IV_23960	17	0	0	3
LRO1	XIV_640813	30	0	0	4
LSB3	VI_203046	1	132	40	0
MAC1	XIII_318031	0	31	7	0
MAG1	V_455223	0	21	7	0
MAG2	XII_989752	59	0	0	7
MAK11	XI_397747	0	106	12	0
MAK5	II_528427	20	0	0	25
MAP1	XII_625778	0	134	29	0
MCM7	II_625925	35	0	0	10
MDM32	XV_607069	34	0	0	6
MED4	XV_659213	34	0	0	28
MED6	VIII_219750	0	40	9	0
MEF1	XII_273426	0	74	10	0
MES1	VII_1020921	0	173	25	2
MET10	VI_215874	52	0	0	8
MET14	XI_439307	0	75	15	0
MET16	XVI_876974	0	47	8	0
MIC60	XI_471277	83	0	1	11
MIH1	XIII_342484	0	29	4	0
MIL1	VI_66768	28	0	0	4
MIP1	XV_941423	0	25	9	0
MIS1	II_412302	44	0	0	7
MLH1	XIII_595525	19	0	0	4
MLP2	IX_64126	0	33	8	0
MNE1	XV_994118	0	21	3	0
MNS1	X_668407	29	1	0	6
MRN1	XVI_196748	0	97	16	0
MRPL19	XIV_292243	0	44	5	0
MRPL35	IV_1111050	69	0	0	14
MRT4	XI_426826	149	0	0	18
MRX10	IV_1023841	0	16	13	0
MRX12	X_441506	0	33	9	0
MRX4	XVI_232083	32	0	0	5
MSN5	IV_1143205	35	0	0	11
MSS116	IV_847128	0	108	23	0
MUB1	XIII_467064	26	0	0	3
MYO5	XIII_488732	33	0	0	8
NAM7	XIII_428681	0	49	10	0
NAS2	IX_343149	0	44	6	0
NCE103	XIV_560348	120	1	1	90
NCR1	XVI_547248	32	0	0	4
NEJ1	XII_675298	0	40	10	0
NIC96	VI_152304	41	0	0	8
NIP1	XIII_893459	0	110	16	0
NMA111	XIV_396436	39	0	0	11
NMA2	VII_512556	51	0	0	8
NMD4	XII_852790	0	44	6	0
NMT1	XII_542870	0	65	30	0
NOC3	XII_154546	0	21	30	0
NOC4	XVI_820391	0	51	8	0
NOP7	VII_696208	186	0	0	67
NOP9	X_418977	0	47	17	0
NPA3	X_571188	0	120	22	0
NPC2	IV_371530	260	2	0	80
NPL4	II_576710	0	31	6	0
NPP2	V_124760	0	18	2	0
NSG1	VIII_370723	1	27	44	0
NSR1	VII_807339	1	448	62	0
NST1	XIV_456006	35	0	0	4
NTH1	IV_450223	0	14	8	0
NUC1	X_40793	2	69	9	0
NUG1	V_163875	197	0	0	29
NUM1	IV_761822	30	0	0	5
NUP145	VII_340391	19	0	0	4
NUP157	V_368712	0	31	4	0
NUP170	II_78525	33	0	0	4
NUP188	XIII_62617	0	19	4	0
NUP60	I_152526	45	0	0	11
NVJ2	XVI_716565	0	61	9	0
OCA2	XIV_517339	105	0	0	31
OLA1	II_291059	1	254	309	0
OPT2	XVI_925687	0	26	3	0
ORC2	II_361338	0	22	3	0
OSH3	VIII_243705	47	0	0	10
PAD1	IV_1511487	31	0	0	4
PAM17	XI_565847	0	127	22	0
PAT1	III_251048	0	72	12	0
PCF11	IV_923656	0	29	6	0
PDC2	IV_608800	0	23	5	0
PDC5	XII_411776	21	0	1	3
PDE2	XV_1013357	0	63	8	0
PER1	III_207906	0	29	5	0
PET494	XIV_706867	30	0	0	4
PET54	VII_940091	45	0	0	16
PEX10	IV_999334	44	0	0	5
PEX12	XIII_324389	0	37	5	0
PEX30	XII_779942	47	0	0	7
PEX35	VII_833985	1	29	8	0
PFA3	XIV_27564	0	45	6	0
PFA5	IV_1383255	0	40	6	0
PFF1	II_388440	31	0	0	4
PFY1	XV_552438	0	685	116	3
PGA3	XIII_21489	1	174	38	0
PGM2	XIII_476043	0	483	54	1
PHO13	IV_33185	61	0	0	45
PHO8	IV_1419960	0	69	36	0
PIF1	XIII_149246	0	28	8	0
PIN4	II_123574	0	31	6	0
PLB2	XIII_279483	0	51	14	0
PLB3	XV_306532	33	0	0	21
PMA1	VII_481336	0	481	149	1
PMT1	IV_289488	39	0	0	5
PMT2	I_108035	0	90	41	0
PMT3	XV_916649	17	0	0	3
PMT5	IV_291354	25	0	0	3
PMT6	VII_898034	22	0	0	4
PMT7	IV_1077119	27	0	0	3
POL2	XIV_154657	25	0	0	4
POM152	XIII_529241	19	0	0	5
POM33	XII_98086	0	45	9	0
POR2	IX_149493	0	39	6	0
PRO3	V_201099	136	0	0	20
PRP46	XVI_266810	0	24	4	0
PRP5	II_694445	18	0	0	2
PRS1	XI_107745	195	0	0	23
PRS4	II_93303	70	0	0	13
PSD1	XIV_316727	0	100	19	0
PST1	IV_564193	217	0	0	35
PTC5	XV_491987	0	37	5	0
PTK1	XI_68914	0	16	4	0
PUF4	VII_466456	26	0	0	18
PUT2	VIII_182616	74	0	0	10
QDR2	IX_133294	114	0	0	14
QDR3	II_323028	0	47	10	0
QRI1	IV_275295	0	45	5	0
RAD14	XIII_666153	1	33	5	0
RAD26	X_499496	18	0	0	2
RAD3	V_528401	35	0	0	5
RAD30	IV_1304224	18	0	0	4
RAD4	V_502192	0	18	2	0
RAD9	IV_900079	0	16	9	0
RCE1	XIII_814958	0	14	7	0
RCK2	XII_635871	109	0	1	43
RCM1	XIV_591599	0	45	7	0
REF2	IV_850116	21	0	0	5
RET2	VI_250399	1	102	26	0
REV7	IX_88350	0	37	8	0
RFA1	I_157434	0	27	3	0
RFC5	II_424344	31	0	0	4
RGR1	XII_276433	0	23	5	0
RHO2	XIV_456623	70	0	0	8
RHO5	XIV_300463	1	115	32	0
RIB3	IV_1428699	0	447	65	0
RIO1	XV_549958	0	77	9	0
RIX7	XII_70879	0	44	9	0
RKR1	XIII_763446	0	18	2	0
ROM2	XII_864364	21	0	0	3
ROX3	II_44918	0	88	21	0
ROY1	XIII_782664	0	13	9	0
RPA135	XVI_578793	0	79	11	0
RPA190	XV_965732	28	0	0	97
RPB2	XV_614884	0	78	24	1
RPF2	XI_591851	0	147	34	0
RPL20B	XV_900420	1	1401	331	0
RPL32	II_46202	1802	2	0	457
RPL4A	II_300391	1120	1	2	284
RPL4B	IV_472078	729	0	1	88
RPL6B	XII_1029339	672	1	1	88
RPN8	XV_816085	0	156	25	0
RPO41	VI_60657	23	0	1	14
RPP0	XII_806611	1294	2	1	336
RPS1A	XII_1018566	0	1485	577	0
RPS1B	XIII_147107	1005	1	2	170
RPS27A	XI_159062	719	0	1	142
RPS6B	II_591713	0	279	42	0
RRN10	II_171791	35	0	0	7
RRP12	XVI_530107	37	0	0	6
RRP6	XV_327429	30	0	0	15
RSC30	VIII_217417	0	34	10	0
RSC4	XI_452575	44	0	0	7
RSM28	IV_1437562	83	0	0	23
RSN1	XIII_800488	74	0	0	19
RVS167	IV_1251057	121	0	0	20
RXT3	IV_321487	0	82	12	1
SAM1	XII_516016	386	0	1	67
SAM35	VIII_273481	58	0	0	7
SAM4	XVI_25380	276	0	0	77
SCD5	XV_937866	0	38	5	0
SCD6	XVI_793131	94	0	0	33
SCT1	II_204592	21	0	0	22
SCW4	VII_1049382	0	287	68	2
SDD3	XV_132782	0	58	23	0
SDO1	XII_184642	0	81	11	0
SDS22	XI_79391	0	59	11	0
SEC27	VII_252546	107	0	0	93
SET3	XI_498567	0	13	7	0
SGM1	X_675615	0	57	7	0
SGN1	IX_356688	0	92	19	0
SHM1	II_737365	120	0	0	54
SHM2	XII_258142	0	704	190	0
SIR3	XII_1019447	0	26	4	0
SIZ1	IV_1290471	21	0	0	3
SKG6	VIII_395945	0	22	4	0
SKI2	XII_916724	0	18	4	0
SKN7	VIII_513529	33	0	0	14
SKO1	XIV_321005	0	30	6	0
SLA2	XIV_190457	86	0	0	10
SLC1	IV_362950	0	94	15	0
SLG1	XV_341926	0	186	28	0
SLX5	IV_430594	37	0	0	5
SLY1	IV_840372	23	0	0	7
SLY41	XV_892911	0	30	4	0
SMF1	XV_90041	1	115	33	0
SMY1	XI_288087	31	0	0	6
SNC1	I_87636	94	0	0	16
SNF4	VII_292537	93	0	0	19
SNF5	II_781872	12	0	0	9
SNQ2	IV_469105	31	0	0	18
SNU114	XI_124402	30	0	0	6
SOK2	XIII_305569	0	19	3	0
SPC105	VII_335012	24	0	1	3
SPC2	XIII_164879	87	0	0	19
SPG5	XIII_646133	198	0	0	30
SPO14	XI_502158	0	25	6	0
SPT2	V_500048	0	78	14	0
SRB5	VII_697699	0	35	5	0
SRP72	XVI_154872	0	50	34	0
SRS2	X_259721	25	0	0	3
SSA1	I_140468	0	711	122	1
SSA2	XII_96522	0	244	31	0
SSB1	IV_44470	602	0	5	494
SSB2	XIV_252464	901	1	5	225
SSD1	IV_1046881	0	87	21	0
SSH1	II_769004	0	171	19	0
SSK2	XIV_684251	0	18	2	0
SSM4	IX_297843	0	27	5	0
SSU1	XVI_374218	122	0	2	18
STE11	XII_850396	19	0	0	3
STE12	VIII_274238	35	0	0	4
STE23	XII_900683	0	41	7	0
STE3	XI_114316	1	322	47	0
STE5	IV_659496	26	0	0	4
STH1	IX_121789	64	0	0	10
STN1	IV_611412	20	0	0	15
STS1	IX_377307	0	20	4	0
SUC2	IX_38965	240	0	0	28
SUM1	IV_1083014	0	27	3	0
SVL3	XVI_489079	0	34	8	0
SWA2	IV_1106540	1	26	3	0
SYN8	I_128549	0	65	12	0
TAF6	VII_298343	0	71	15	0
TAM41	VII_585685	61	0	0	28
TAX4	X_279948	18	0	0	2
TCB1	XV_484934	0	50	9	0
TCB3	XIII_126291	0	61	22	0
TCD2	XI_388819	28	0	0	4
TDA9	XIII_105703	31	0	0	5
TEL1	II_51222	0	18	2	0
TFB2	XVI_320084	1	16	6	0
TFC4	VII_586612	0	18	2	0
TGL1	XI_180958	68	0	0	12
TGL2	IV_568118	0	37	6	1
THR4	III_218027	183	0	0	163
TIF4631	VII_825045	89	0	1	15
TIF4632	VII_407681	0	59	10	0
TIF5	XVI_648845	150	0	0	49
TIM54	X_335119	79	0	0	18
TIP20	VII_231070	18	1	1	5
TML25	XII_385396	0	21	27	0
TNA1	VII_1012680	148	0	4	24
TOM1	IV_1378796	46	0	0	6
TOM71	VIII_343434	36	0	0	7
TOR2	XI_56342	0	22	6	0
TOS1	II_563609	3	722	153	0
TOS3	VII_164213	0	26	4	0
TRA1	VIII_311779	23	0	0	3
TRK1	X_176740	0	14	6	0
TRM13	XV_84894	27	0	0	9
TRP5	VII_446451	0	81	49	0
TRS65	VII_831400	28	0	0	21
TSC13	IV_426557	0	253	47	0
TTI2	X_677750	0	18	2	0
TUB1	XIII_98601	0	124	29	0
TUB3	XIII_22936	0	98	40	0
TUF1	XV_684245	339	0	0	54
TVP38	XI_604800	1	87	21	0
UBA1	XI_39663	118	1	1	35
UBX2	XIII_245738	43	0	0	10
UBX5	IV_1128755	49	0	0	8
UFD2	IV_118719	0	34	6	0
UME1	XVI_289822	0	25	7	0
UMP1	II_581797	0	122	15	0
URB1	XI_413570	0	20	3	0
USE1	VII_317495	44	0	0	6
UTP14	XIII_84392	47	0	0	7
UTR1	X_527708	0	75	17	0
VAC14	XII_894410	32	0	0	5
VPH1	XV_828204	0	225	29	0
VPS3	IV_1439806	0	18	2	0
VPS53	X_389197	0	26	3	0
VPS55	X_518796	0	49	56	0
VPS73	VII_309646	0	21	4	0
VRG4	VII_77552	189	0	0	24
VTA1	XII_517382	0	44	6	0
VTC3	XVI_515713	0	56	11	0
WBP1	V_149161	1	168	60	0
WHI2	XV_411330	49	0	0	36
WRS1	XV_137552	0	179	41	0
WTM1	XV_771678	189	1	0	147
XKS1	VII_887201	0	30	4	0
YAK1	X_148866	0	61	10	1
YAT2	V_204312	35	0	0	5
YBL100W-B	II_32818	17	0	0	3
YBR220C	II_663388	0	40	45	0
YBR225W	II_672902	26	0	0	3
YBR238C	II_695752	0	26	3	0
YBR259W	II_731801	14	1	0	11
YCK1	VIII_373419	0	71	10	0
YCR023C	III_160295	0	40	16	1
YDL180W	IV_136648	47	0	0	13
YDR222W	IV_910576	18	0	0	2
YDR248C	IV_957959	0	48	14	0
YDR365W-B	IV_1209154	17	0	0	4
YEH1	XII_126139	30	0	0	9
YER079W	V_319070	44	1	0	18
YFL066C	VI_1468	1	17	2	0
YFT2	IV_1105302	0	45	5	0
YGL140C	VII_242757	0	29	5	0
YGR026W	VII_533631	121	0	0	56
YGR027W-B	VII_538214	30	0	0	21
YGR045C	VII_583955	0	26	4	0
YHC1	XII_724918	0	58	15	0
YHR020W	VIII_145529	180	0	1	67
YHR078W	VIII_257757	42	0	0	9
YHR202W	VIII_503395	26	0	0	3
YHR214C-B	VIII_545625	0	18	2	0
YIA6	IX_344802	24	0	0	3
YIL014C-A	IX_325430	0	50	13	0
YJL070C	X_310401	0	25	7	0
YJR012C	X_460005	0	38	19	0
YJR098C	X_614262	0	18	2	0
YJR124C	X_653887	1	27	5	0
YKR018C	XI_474504	1	159	27	0
YLL032C	XII_76525	0	18	2	0
YLR126C	XII_395377	0	40	6	0
YLR227W-B	XII_595595	13	0	0	25
YMR253C	XIII_776492	0	26	6	0
YNL115C	XIV_411604	0	41	5	0
YNL193W	XIV_275465	34	2	0	4
YNR048W	XIV_711931	23	1	0	3
YOL036W	XV_258611	43	0	0	21
YOL057W	XV_221269	51	0	0	7
YOR1	VII_1053314	18	0	0	4
YOR131C	XV_572509	0	24	68	0
YOR238W	XV_784020	22	0	0	5
YOS9	IV_566251	33	0	0	4
YPK9	XV_865123	27	0	0	4
YPR003C	XVI_562157	0	18	2	0
YPR089W	XVI_715211	33	0	0	4
YPR127W	XVI_790998	34	0	0	14
YPR158C-D	XVI_854100	0	47	40	0
YPS1	XII_387016	0	69	8	0
YPS6	IX_431220	0	32	6	0
YPS7	IV_1172419	0	28	9	0
YPT7	XIII_267497	215	0	0	25
YSP2	IV_1123933	0	18	2	0
YTA6	XVI_416668	29	0	0	4
YTA7	VII_1029629	30	0	0	5
ZRT3	XI_119215	99	0	0	14

## Sheet: Repeat_1&2_common
Identifier_str
VIII_248329
XII_1033632
XII_1034665
XII_1034952
XV_964443
XV_965456
XV_965475
III_159237
III_159781
III_159999
X_653132
X_653202
X_654155
XIII_75156
XIII_75255
XIII_76572
II_296380
II_297406
IV_634929
XI_82497
XI_82535
II_319328
VII_239444
VII_239469
XV_327600
XV_328143
X_287225
XIV_92419
IV_468551
IV_468939
VII_723519
XVI_712004
IV_327949
IV_328719
VII_200761
IV_31160
XIV_482692
XIV_482823
II_685460
IV_705546
IV_1177961
VII_107421
XI_352510
XIV_158239
XV_155381
XV_158032
VII_900196
III_45807
XI_105955
XII_316694
XV_217356
VII_40891
XI_471817
XI_473078
XVI_87223
XVI_87708
IV_1444670
IX_269868
IX_269962
I_87867
I_89338
XIII_489530
XVI_837064
XVI_837112
VIII_191165
VIII_192070
XVI_546094
XVI_122367
XIV_396821
XIII_279095
IX_133389
VII_182669
VII_183097
XV_615067
IV_472869
II_711822
II_711950
VIII_217420
XV_132943
III_233742
III_233802
V_28892
VII_292615
VII_585061
II_145086
II_145183
II_695274
II_695749
VIII_145046
XVI_268767
XVI_270261
V_240470
XII_845205
VII_615062
IX_362453
XIII_273334
VI_179295
XIV_538550
II_70164
XIII_208653
XII_343647
VIII_337460
XIII_395848
XVI_708527
II_37251
XIV_436211
V_546185
II_527915
II_40339
XIV_322696
IV_203502
VIII_180791
XIII_817183
XII_589661
XVI_613567
II_498439
VI_117383
XII_957388
IV_165340
IX_349672
II_749805
XV_802179
V_421498
IV_195116
IV_2507
XV_17607
XII_909360
VII_501349
XIII_133722
XV_282477
IX_363394
XIII_579772
IV_1052163
I_97759
I_37012
X_624999
XV_575293
IV_1243425
XIV_470887
V_237948
VII_474002
XIII_252658
I_62267
IV_979067
IX_339901
XIV_384043
XII_815528
XIII_714249
XII_240633
IV_1223328
V_503399
I_58046
IV_1191465
V_263413
V_433831
V_373631
XI_553384
IV_150620
VII_923736
XIII_832927
II_707884
VIII_324198
XV_239010
X_262389
X_358846
IV_36319
XI_405891
IV_1000547
XV_842961
XVI_69907
XII_553317
XV_849069
XII_891559
IV_625631
XIII_484281
VIII_554408
VII_221399
V_550051
XV_887666
XV_124884
XIII_138671
X_595178
XVI_257528
X_318926
X_158355
XV_553919
XVI_813860
IV_509856
VII_1076715
VIII_489290
XVI_288435
XII_18676
XV_154496
XIII_719016
VIII_99954
V_314805
II_43811
XVI_231230
XV_689020
II_173267
II_648053
XII_829825
VII_512137
XV_728382
II_576988
VIII_60633
VII_376262
IV_1038105
IV_755719
V_368143
X_372740
XII_798707
XI_563992
VIII_46053
II_494585
IV_418988
XI_445745
IV_1429210
VII_904689
XVI_251128
VII_503964
XIV_28242
II_613723
X_192546
X_63443
XV_1067604
II_17385
IV_1396005
XIII_281405
XIV_474350
IV_279115
XIV_231430
XIV_686030
IV_1364300
VII_737523
VII_762037
XIII_891546
X_305333
XIV_262920
II_487418
VII_800815
VII_835403
XII_552582
XVI_507654
XIV_243595
XV_420616
XV_1052644
IV_498961
XV_984455
XII_260353
XIV_328990
XV_549289
IV_970946
XIII_763764
XVI_503532
VII_416785
VI_198331
XIII_123656
IV_206382
XV_889318
XIII_174402
XIII_330829
X_659943
XV_546982
II_23101
II_435107
XV_938192
V_171424
II_162104
VIII_98679
IV_1474646
VII_1036554
XV_856510
III_187939
XVI_685264
XIV_611302
VII_99242
XV_47282
II_12449
XIV_285591
IV_1043998
XII_95567
XIV_682464
IX_81305
VIII_275416
III_174274
II_617108
XV_287869
XV_486344
XVI_148610
IX_213457
XVI_430566
XI_122039
X_175332
IV_262790
II_95093
II_354350
XIII_877347
II_569484
XI_423258
XI_522201
XIV_219906
X_212779
II_232239
XII_936854
VII_665864
IX_192184
IV_688421
XII_870959
XI_441267
XIV_637362
IV_855683
IV_1425415
VI_133622
VII_176765
IV_725707
V_404896
IV_1410875
V_472741
VII_356862
VII_294138
XIV_337285
VII_598235
VIII_256526
X_475448
XI_574222
XVI_674470
XIII_30780
XIII_907793
II_596328
IV_33834
XVI_420473
XVI_688735
VII_94293
IV_453307
XV_639775
III_107512
XVI_719013
VIII_246762
VIII_247953
VIII_248138
VIII_248176
XII_1032960
XV_965732
IV_1453406
IV_1453418
IV_1453704
IV_1453790
III_160295
X_653887
XIV_655984
XIV_658922
XIV_659079
XV_659856
XV_660350
XV_660812
II_296540
IV_633705
IV_634314
XI_81135
VIII_120159
VIII_120558
VIII_121578
II_318397
II_319186
XII_646877
XII_650120
XII_650402
VII_240659
XVI_768376
XVI_768592
XVI_768764
V_547252
V_547736
V_547932
XV_327429
X_287154
X_287580
XIV_92416
XIV_94309
IV_469105
VII_721446
VII_724023
XVI_711672
XVI_712012
VII_906836
VII_908046
VII_201649
IV_31375
II_686496
IV_705337
IV_1177301
X_438283
X_438371
IV_331828
IV_332496
IV_837078
IV_837676
VII_103284
XI_352511
XII_501505
XII_501680
XIV_158837
VII_902235
III_45031
XI_104826
XII_316502
XV_268676
XV_269386
VII_135597
VII_139133
XV_217911
VII_548424
VII_552393
VII_40059
III_66261
III_67108
II_81786
II_82275
IV_1444244
X_382363
X_383195
VIII_100786
VIII_101507
XV_524147
XV_524319
XIV_715124
XIV_715206
XVI_30674
XVI_32402
V_341684
V_341971
XIII_488732
IV_379171
IV_380317
XVI_547248
XVI_123944
XIV_396436
XII_233028
XII_233587
XIII_279483
V_49692
V_51090
IV_219697
IV_220222
XV_791042
XV_791408
IX_133294
II_678899
II_678909
XV_614884
IX_69348
IX_69407
IV_472078
XV_505847
XV_506656
VIII_217417
XIII_810056
XIII_810195
XV_132782
XV_805226
XV_806181
V_27737
IV_113226
IV_113752
VII_292537
I_135941
I_136021
VII_585685
XIV_248402
XIV_248742
III_40145
III_40218
XII_637116
XII_637469
VIII_145529
XIV_669279
XIV_669333
XIII_755032
XIII_755447
VIII_200021
XV_785666
VI_53296
XII_200802
XIII_508813
XV_564871
XIII_866312
IV_916984
III_135835
XVI_168124
X_581226
XV_1040653
XIV_680044
XV_329700
VII_454916
XI_187597
VII_1015718
VII_307661
VIII_131437
XV_220309
IV_1227635
XIII_500504
VII_740604
XIII_868473
X_648137
XIV_667523
XV_353093
XI_173525
II_374434
I_35896
XIV_556686
XVI_245270
VII_1057863
IV_654230
XIV_119744
XII_120490
VII_1046087
V_32615
XIII_194416
IX_84370
X_557458
VIII_327437
VII_214803
III_16491
VII_803536
XIV_278169
II_286559
VIII_211922
XV_442463
VII_88937
XIII_292442
XIII_161097
VII_730585
XV_310435
XIV_9294
XV_906608
X_632092
III_239980
XII_572161
XIV_380321
VII_876723
XIV_342642
IX_260325
XV_794758
XV_899758
IV_147391
XVI_901481
XV_194720
XII_727807
II_129064
VIII_22445
X_68423
XII_523884
VIII_452533
XII_627652
VII_848339
VII_611403
XIII_246341
II_293156
X_126208
III_172164
VI_50653
V_66724
II_277815
XV_237799
XIII_887296
XIV_509335
V_205881
XII_718493
VI_162824
VII_997675
V_440646
XIII_262095
VIII_471848
IV_1478260
VI_175659
IV_1366422
VIII_37770
IX_53349
X_107710
VII_53210
XI_598461
II_160961
IV_92777
XIII_491477
VI_204492
X_575170
XII_372095
V_257040
X_689464
XII_558689
IV_1042769
XII_336536
XIII_632480
II_746696
XII_90405
IX_194986
VI_109127
V_329699
VII_546660
XIII_562094
XV_525611
VI_171271
IV_589966
XII_185686
V_380843
XII_825806
VII_114069
XIV_204552
XVI_458338
XIV_200698
XII_40827
XV_921020
II_632455
XI_297776
XII_616779
III_36216
VI_203046
V_455223
II_528427
II_625925
XV_659213
VIII_219750
XII_273426
VII_1020921
XI_471277
XIII_342484
XV_941423
XIII_775393
XVI_196748
XIV_292243
IV_1111050
IV_847128
XIV_560348
XII_675298
VI_152304
XIII_893459
X_672597
XII_542870
XII_154546
VII_696208
X_571188
IV_371530
IV_1329473
VIII_370723
VII_807339
XVI_716565
XIV_517339
II_291059
VIII_243705
XV_482385
XI_565847
IX_368872
XI_443711
III_251048
XV_1013357
III_207906
VII_940091
XII_779942
VII_833985
IV_1383255
II_388440
XV_552438
XIII_21489
IV_33185
IV_1419960
III_195467
XIII_149246
II_123574
VII_481336
I_108035
IV_291354
XI_107745
XIV_316727
IV_564193
XV_491987
VII_466456
VIII_182616
II_659769
XIII_666153
XII_635871
VI_250399
IX_88350
XV_561529
XVI_757528
XIV_456623
XIV_300463
IV_1428699
XII_70879
VII_1044256
XVI_578793
XI_591851
XV_900420
II_46202
II_300391
XII_1029339
VI_60657
XII_806611
XII_1018566
XIII_147107
XI_159062
II_591713
XI_452575
IV_1437562
XIII_800488
XII_516016
VIII_273481
XVI_25380
XVI_793131
II_204592
VII_1049382
IX_157946
VII_252546
XI_498567
X_675615
IX_356688
II_737365
XII_258142
XII_1019447
VIII_513529
XIV_190457
IV_362950
XV_341926
IV_430594
IV_840372
XV_90041
II_781872
XI_124402
XII_105144
XIII_164879
XIII_646133
V_500048
VII_697699
XVI_154872
I_140468
IV_44470
XIV_252464
IV_1046881
II_769004
XVI_374218
XI_114316
IX_121789
XIII_126291
XI_180958
IV_568118
III_218027
XVI_648845
X_335119
XII_385396
VIII_343434
XI_56342
II_563609
VII_446451
IV_426557
XIII_98601
XIII_22936
XV_684245
XI_604800
XI_39663
IV_294604
IV_118719
X_169265
XIII_84392
XV_828204
X_518796
VII_77552
XVI_515713
V_149161
XV_411330
XV_137552
XV_771678
VII_887201
II_663388
IV_957959
V_319070
IV_1105302
VII_533631
VII_960126
XII_724918
IX_325430
X_460005
XI_474504
XII_595595
XIII_776492
XIV_711931
XV_258611
XV_572509
XVI_715211
XVI_790998
XVI_854100
XIII_267497
VII_1029629
XI_119215
XVI_768520
XVI_768547
VIII_246912
VII_136707
VII_137206
V_111696
V_112486
V_114437
V_115259
V_50681
V_51468
XI_100718
XI_103589
XII_1037247
XII_1038000
XII_1038345
IX_368819
IX_369074
XV_561841
XV_562526
XIII_728025
XIII_729171
XIII_731037
XIII_629752
XIII_630717
XIII_630718
X_287646
IV_782566
IV_782569
IV_783672
IV_796795
IV_797484
IV_800376
X_166767
X_172068
III_136736
XVI_168127
XVI_602312
XVI_602380
IV_327626
IV_328085
XIV_678976
VI_127339
VI_128780
VII_791256
VII_792132
VII_803651
II_287034
XV_442483
X_632494
XIV_379596
III_145711
III_147500
IV_735313
IV_736446
I_96452
I_98771
XIV_159591
X_624934
X_625413
X_67875
VI_50109
XII_316236
XV_235255
V_208980
V_209152
XII_718388
XVI_342010
XVI_343612
XV_218037
VII_40083
VIII_38152
IV_1042067
XIII_634116
XV_179201
XV_179500
VI_230714
VI_231474
V_381914
VIII_264685
VIII_265716
XV_920834
X_680144
X_681682
XIII_775322
IV_711870
IV_712622
XVI_123565
X_670011
IV_1329450
XI_332082
XI_332923
XV_482225
XI_443502
III_196450
XIII_890637
XIII_891955
XI_408558
XI_409200
II_659837
XVI_756218
VII_1044967
VII_59756
VII_60394
IX_159116
XII_1016612
XII_1016645
XIII_440732
XIII_441974
XV_398004
XV_399472
V_27728
IX_71489
IX_71636
XII_102921
II_401574
II_402211
XIII_314066
XIII_314255
V_251739
V_253084
IV_260273
IV_260454
XI_634288
XI_634552
VII_860975
VII_861113
IV_294463
X_212532
X_212754
II_231110
II_234328
IX_191208
IX_191439
XII_937925
XII_938358
XII_617923
XII_618603
XII_44011
XII_45454
IV_90319
IV_90542
XII_182232
XII_182951
VII_960474
II_343353
II_343822
XV_488943
XV_489268
XII_402979
XII_403297
XIV_360114
IV_1357182
VII_614373
II_500303
XV_376174
XI_579556
XV_395797
VII_380549
XV_452784
XV_74684
XIII_207604
XVI_791656
XIII_286207
XI_156612
VIII_10050
XIV_514888
VII_460471
XVI_908747
III_237753
VI_195255
X_88151
IX_85761
XIV_131489
V_391099
II_783528
XVI_423778
XII_834357
XIII_48688
IV_851369
IV_827911
I_63340
XV_811382
IV_224684
XVI_249917
XVI_120018
XII_339137
X_346657
XIV_71021
XIV_533692
II_631777
VII_1081765
XII_108875
VIII_519449
XV_207691
XII_307307
XIII_323605
VII_656065
IV_250421
X_431079
IX_401336
XIV_404511
VI_147219
VII_947951
V_515227
IV_1050507
VII_418166
II_765704
IV_863448
XIII_526578
VIII_45351
XII_1011024
II_304515
IV_524000
II_585932
III_190688
V_451869
IV_1296249
XII_766911
II_566247
X_273757
XIV_588787
XIV_386673
XVI_108997
XV_1077362
III_271603
I_203892
IV_935406
XII_284645
XII_1050504
VI_43414
XII_570342
XVI_283852
XII_1058287
XIV_265932
I_58457
X_508295
XV_726302
XVI_293107
IV_150403
IV_1467853
XII_77385
X_461524
II_245370
XII_662684
VI_80880
XIII_118170
IX_228356
XIII_606482
XV_302697
XII_730942
XVI_98005
XI_85902
VII_224946
XVI_93015
XV_125743
XV_323968
V_255898
VII_462215
XV_778054
XI_427454
XII_666024
IV_193115
IV_23960
XIV_640813
XIII_318031
XII_989752
XI_397747
XII_625778
XV_607069
VI_215874
XI_439307
XVI_876974
VI_66768
II_412302
XIII_595525
IX_64126
XV_994118
X_668407
XI_426826
IV_1023841
X_441506
XVI_232083
IV_1143205
XIII_467064
XIII_428681
IX_343149
VII_512556
XII_852790
XVI_820391
X_418977
II_576710
V_124760
XIV_456006
IV_450223
X_40793
V_163875
IV_761822
VII_340391
V_368712
II_78525
XIII_62617
I_152526
XVI_925687
II_361338
IV_1511487
IV_923656
IV_608800
XII_411776
XIV_706867
IV_999334
XIII_324389
XIV_27564
XIII_476043
XV_306532
IV_289488
XV_916649
VII_898034
IV_1077119
XIV_154657
XIII_529241
XII_98086
IX_149493
V_201099
XVI_266810
II_694445
II_93303
XI_68914
II_323028
IV_275295
X_499496
V_528401
IV_1304224
V_502192
IV_900079
XIII_814958
XIV_591599
IV_850116
I_157434
II_424344
XII_276433
XV_549958
XIII_763446
XII_864364
II_44918
XIII_782664
XV_816085
II_171791
XVI_530107
IV_1251057
IV_321487
XV_937866
XII_184642
XI_79391
IV_1290471
VIII_395945
XII_916724
XIV_321005
XV_892911
XI_288087
I_87636
XIII_305569
VII_335012
XI_502158
X_259721
XII_96522
XIV_684251
IX_297843
XII_850396
VIII_274238
XII_900683
IV_659496
IV_611412
IX_377307
IX_38965
IV_1083014
XVI_489079
IV_1106540
I_128549
VII_298343
X_279948
XV_484934
XI_388819
XIII_105703
II_51222
XVI_320084
VII_586612
VII_825045
VII_407681
VII_231070
VII_1012680
IV_1378796
VII_164213
VIII_311779
X_176740
XV_84894
VII_831400
X_677750
XIII_245738
IV_1128755
XVI_289822
II_581797
XI_413570
VII_317495
X_527708
XII_894410
IV_1439806
X_389197
VII_309646
XII_517382
X_148866
V_204312
II_32818
II_672902
II_695752
II_731801
VIII_373419
IV_136648
IV_910576
IV_1209154
XII_126139
VI_1468
VII_242757
VII_538214
VII_583955
VIII_257757
VIII_503395
VIII_545625
IX_344802
X_310401
X_614262
XII_76525
XII_395377
XIV_411604
XIV_275465
XV_221269
VII_1053314
XV_784020
IV_566251
XV_865123
XVI_562157
XII_387016
IX_431220
IV_1172419
IV_1123933
XVI_416668
