# Supplementary material for: Identification of RNA-Binding Protein Targets with HyperTRIBE in Saccharomyces cerevisiae
Source: Int J Mol Sci. 2023 May 20;24(10):9033. doi: 10.3390/ijms24109033 (PMC10218906; doi:10.3390/ijms24109033)
Supplement: Supplementary file 1 [file ijms-24-09033-s001.zip › ijms-2381896-supplementary_tableS4_Detected_ genes_BFR1_HyperTRIBE.xlsx]

## Sheet: Repeat_1_only
Gene_name	Num_edit_sites	Avg_edting	Features	Edit_percent_read_str	Identifier_str
QNS1	5	14.6	EXON;EXON;EXON;EXON;EXON	11%_44r;13%_45r;15%_148r;17%_102r;17%_35r	VIII_246762;VIII_247953;VIII_248138;VIII_248176;VIII_248329
HMG2	4	13	EXON;EXON;EXON;EXON	13%_37r;13%_29r;13%_23r;13%_36r	XII_1032960;XII_1033632;XII_1034665;XII_1034952
SAM2	4	39.2	EXON;EXON;EXON;EXON	16%_164r;55%_167r;18%_272r;68%_185r	IV_1453406;IV_1453418;IV_1453704;IV_1453790
YCR023C	4	18	EXON;EXON;EXON;EXON	28%_21r;15%_46r;10%_28r;19%_31r	III_159237;III_159781;III_159999;III_160295
YJR124C	4	10	EXON;EXON;EXON;EXON	10%_20r;10%_28r;10%_29r;10%_20r	X_653132;X_653202;X_653887;X_654155
ACC1	3	14.7	EXON;EXON;EXON	17%_267r;12%_56r;15%_84r	XIV_655984;XIV_658922;XIV_659079
ALE1	3	20.7	EXON;EXON;EXON	24%_49r;19%_31r;19%_42r	XV_659856;XV_660350;XV_660812
ARG81	3	12.3	EXON;EXON;EXON	12%_24r;14%_28r;11%_34r	XIII_75156;XIII_75255;XIII_76572
CDS1	3	13.7	EXON;EXON;EXON	10%_28r;20%_86r;11%_105r	II_296380;II_296540;II_297406
DNF2	3	22.7	EXON;EXON;EXON	12%_24r;42%_28r;14%_21r	IV_633705;IV_634314;IV_634929
DPH2	3	13.7	EXON;EXON;EXON	11%_60r;10%_28r;20%_25r	XI_81135;XI_82497;XI_82535
ERG11	3	20.7	EXON;EXON;EXON	30%_137r;15%_231r;17%_123r	VIII_120159;VIII_120558;VIII_121578
FAT1	3	16.7	EXON;EXON;EXON	11%_36r;29%_37r;10%_30r	II_318397;II_319186;II_319328
HAP1	3	19.3	EXON;EXON;EXON	12%_25r;29%_92r;17%_67r	XII_646877;XII_650120;XII_650402
HUL5	3	17.3	EXON;EXON;EXON	13%_22r;18%_22r;21%_23r	VII_239444;VII_239469;VII_240659
MRI1	3	17	EXON;EXON;EXON	16%_66r;22%_49r;13%_37r	XVI_768376;XVI_768592;XVI_768764
RPA190	3	13.7	EXON;EXON;EXON	20%_20r;11%_54r;10%_49r	XV_964443;XV_965456;XV_965475
RRP6	3	14.3	EXON;EXON;EXON	18%_33r;14%_21r;11%_27r	XV_327429;XV_327600;XV_328143
SCP160	3	16.3	EXON;EXON;EXON	26%_23r;12%_25r;11%_45r	X_287154;X_287225;X_287580
SEC21	3	22.7	EXON;EXON;EXON	25%_54r;15%_52r;28%_81r	XIV_92416;XIV_92419;XIV_94309
SNQ2	3	16.3	EXON;EXON;EXON	10%_20r;12%_41r;27%_22r	IV_468551;IV_468939;IV_469105
SRP54	3	22.3	EXON;EXON;EXON	36%_85r;10%_91r;21%_90r	XVI_711672;XVI_712004;XVI_712012
ADE3	2	19	EXON;EXON	23%_230r;15%_246r	VII_906836;VII_908046
AHK1	2	11	EXON;EXON	10%_20r;12%_32r	IV_327949;IV_328719
AIM14	2	16.5	EXON;EXON	13%_22r;20%_25r	VII_200761;VII_201649
AIM6	2	17	EXON;EXON	14%_112r;20%_67r	IV_31160;IV_31375
APJ1	2	10	EXON;EXON	10%_20r;10%_20r	XIV_482692;XIV_482823
ARC40	2	22	EXON;EXON	14%_27r;30%_115r	II_685460;II_686496
ARO1	2	11.5	EXON;EXON	12%_62r;11%_51r	IV_705337;IV_705546
ATP22	2	19.5	EXON;EXON	29%_24r;10%_30r	IV_1177301;IV_1177961
AVT1	2	37	EXON;EXON	17%_39r;57%_47r	X_438283;X_438371
BDF2	2	41	EXON;EXON	43%_57r;39%_66r	IV_331828;IV_332496
CCT6	2	27	EXON;EXON	27%_188r;27%_195r	IV_837078;IV_837676
CHC1	2	12.5	EXON;EXON	12%_55r;13%_23r	VII_103284;VII_107421
DCW1	2	13	EXON;EXON	10%_66r;16%_67r	XI_352510;XI_352511
DPH5	2	17	EXON;EXON	20%_181r;14%_115r	XII_501505;XII_501680
DSL1	2	18	EXON;EXON	16%_24r;20%_35r	XIV_158239;XIV_158837
DUF1	2	15	EXON;EXON	10%_29r;20%_55r	XV_155381;XV_158032
ELP2	2	32	EXON;EXON	13%_52r;51%_27r	VII_900196;VII_902235
EMC1	2	14.5	EXON;EXON	19%_66r;10%_64r	III_45031;III_45807
FAS1	2	16	EXON;EXON	19%_195r;13%_287r	XI_104826;XI_105955
GAA1	2	16	EXON;EXON	10%_20r;22%_27r	XII_316502;XII_316694
GAS5	2	24.5	EXON;EXON	15%_95r;34%_285r	XV_268676;XV_269386
GCN1	2	17.5	EXON;EXON	22%_22r;13%_69r	VII_135597;VII_139133
GPD2	2	12	EXON;EXON	11%_90r;13%_80r	XV_217356;XV_217911
GSC2	2	36.5	EXON;EXON	50%_30r;23%_68r	VII_548424;VII_552393
GUS1	2	11	EXON;EXON	11%_196r;11%_298r	VII_40059;VII_40891
HEL1	2	11.5	EXON;EXON	12%_24r;11%_42r	XI_471817;XI_473078
HIS4	2	17	EXON;EXON	11%_378r;23%_164r	III_66261;III_67108
HUT1	2	12.5	EXON;EXON	10%_48r;15%_78r	XVI_87223;XVI_87708
ILS1	2	28	EXON;EXON	40%_145r;16%_153r	II_81786;II_82275
ITR1	2	25.5	EXON;EXON	40%_518r;11%_662r	IV_1444244;IV_1444670
KAR2	2	18	EXON;EXON	18%_186r;18%_195r	X_382363;X_383195
LAG1	2	35.5	EXON;EXON	12%_55r;59%_42r	VIII_100786;VIII_101507
LEU9	2	16	EXON;EXON	20%_83r;12%_88r	XV_524147;XV_524319
LYS9	2	36	EXON;EXON	21%_80r;51%_91r	XIV_715124;XIV_715206
MDL2	2	15	EXON;EXON	12%_32r;18%_37r	XVI_30674;XVI_32402
MET30	2	12	EXON;EXON	13%_43r;11%_54r	IX_269868;IX_269962
MYO4	2	17	EXON;EXON	19%_31r;15%_20r	I_87867;I_89338
MYO5	2	20.5	EXON;EXON	31%_47r;10%_40r	XIII_488732;XIII_489530
NAT1	2	30.5	EXON;EXON	11%_52r;50%_44r	IV_379171;IV_380317
NCA2	2	12.5	EXON;EXON	12%_32r;13%_29r	XVI_837064;XVI_837112
NCP1	2	15	EXON;EXON	10%_191r;20%_70r	VIII_191165;VIII_192070
NCR1	2	22.5	EXON;EXON	12%_48r;33%_27r	XVI_546094;XVI_547248
NEW1	2	40	EXON;EXON	14%_48r;66%_36r	XVI_122367;XVI_123944
NMA111	2	14	EXON;EXON	17%_23r;11%_26r	XIV_396436;XIV_396821
PDA1	2	13.5	EXON;EXON	13%_324r;14%_353r	V_547736;V_547932
PDC1	2	28.5	EXON;EXON	28%_991r;29%_713r	XII_233028;XII_233587
PLB2	2	26.5	EXON;EXON	10%_60r;43%_32r	XIII_279095;XIII_279483
POL5	2	26	EXON;EXON	36%_22r;16%_31r	V_49692;V_51090
PPH21	2	40	EXON;EXON	30%_33r;50%_61r	IV_219697;IV_220222
PUS7	2	16.5	EXON;EXON	22%_57r;11%_71r	XV_791042;XV_791408
QDR2	2	10.5	EXON;EXON	10%_56r;11%_101r	IX_133294;IX_133389
ROK1	2	15.5	EXON;EXON	11%_26r;20%_20r	VII_182669;VII_183097
ROT2	2	22	EXON;EXON	20%_34r;24%_37r	II_678899;II_678909
RPB2	2	24.5	EXON;EXON	34%_64r;15%_77r	XV_614884;XV_615067
RPL40A	2	25	EXON;EXON	25%_990r;25%_1157r	IX_69348;IX_69407
RPL4B	2	11.5	EXON;EXON	11%_314r;12%_256r	IV_472078;IV_472869
RPS7A	2	24	EXON;EXON	26%_970r;22%_569r	XV_505847;XV_506656
RRT2	2	10.5	EXON;EXON	11%_45r;10%_112r	II_711822;II_711950
RSC30	2	18	EXON;EXON	18%_27r;18%_27r	VIII_217417;VIII_217420
SCS7	2	23	EXON;EXON	10%_78r;36%_55r	XIII_810056;XIII_810195
SDD3	2	19	EXON;EXON	22%_57r;16%_56r	XV_132782;XV_132943
SEC63	2	21	EXON;EXON	19%_157r;23%_113r	XV_805226;XV_806181
SED4	2	12	EXON;EXON	11%_26r;13%_23r	III_233742;III_233802
SIT1	2	18	EXON;EXON	24%_78r;12%_24r	V_27737;V_28892
SNF3	2	38	EXON;EXON	30%_26r;46%_30r	IV_113226;IV_113752
SNF4	2	12	EXON;EXON	12%_39r;12%_86r	VII_292537;VII_292615
SPO7	2	34.5	EXON;EXON	52%_75r;17%_97r	I_135941;I_136021
SPT6	2	15	EXON;EXON	17%_39r;13%_30r	VII_721446;VII_723519
TAM41	2	22.5	EXON;EXON	13%_38r;32%_46r	VII_585061;VII_585685
URA7	2	11.5	EXON;EXON	13%_29r;10%_48r	II_145086;II_145183
VID27	2	27	EXON;EXON	37%_24r;17%_28r	XIV_248402;XIV_248742
YBR238C	2	11.5	EXON;EXON	13%_23r;10%_20r	II_695274;II_695749
YCL049C	2	28	EXON;EXON	46%_45r;10%_66r	III_40145;III_40218
YEF3	2	17.5	EXON;EXON	19%_471r;16%_655r	XII_637116;XII_637469
YHR020W	2	17	EXON;EXON	10%_147r;24%_117r	VIII_145046;VIII_145529
YNR021W	2	24	EXON;EXON	29%_160r;19%_155r	XIV_669279;XIV_669333
YPL150W	2	12	EXON;EXON	14%_21r;10%_20r	XVI_268767;XVI_270261
ZRC1	2	15	EXON;EXON	12%_113r;18%_87r	XIII_755032;XIII_755447
AAP1	1	17	EXON	17%_51r	VIII_200021
ABP140	1	37	EXON	37%_67r	XV_785666
ACA1	1	10	EXON	10%_30r	V_240470
ACT1	1	11	EXON	11%_616r	VI_53296
ADE13	1	12	EXON	12%_484r	XII_845205
ADE16	1	13	EXON	13%_136r	XII_200802
ADE17	1	10	EXON	10%_405r	XIII_508813
ADE2	1	17	EXON	17%_156r	XV_564871
ADE4	1	18	EXON	18%_100r	XIII_866312
ADE6	1	12	EXON	12%_55r	VII_615062
ADK1	1	12	EXON	12%_440r	IV_916984
ADP1	1	18	EXON	18%_48r	III_135835
AFT2	1	27	EXON	27%_22r	XVI_168124
AIM21	1	13	EXON	13%_23r	IX_362453
AIM24	1	23	EXON	23%_30r	X_581226
AIM34	1	10	EXON	10%_40r	XIII_273334
AIP5	1	10	EXON	10%_20r	VI_179295
ALD4	1	28	EXON	28%_174r	XV_1040653
ALG11	1	11	EXON	11%_27r	XIV_538550
ALG12	1	14	EXON	14%_41r	XIV_680044
ALG3	1	12	EXON	12%_32r	II_70164
ALG6	1	12	EXON	12%_66r	XV_329700
ALK1	1	21	EXON	21%_37r	VII_454916
AMD1	1	11	EXON	11%_26r	XIII_208653
APC9	1	10	EXON	10%_20r	XII_343647
APE4	1	13	EXON	13%_69r	VIII_337460
APL2	1	16	EXON	16%_25r	XI_187597
APL6	1	12	EXON	12%_33r	VII_1015718
ARC1	1	15	EXON	15%_201r	VII_307661
ARD1	1	10	EXON	10%_29r	VIII_131437
ARG1	1	13	EXON	13%_273r	XV_220309
ARG7	1	12	EXON	12%_130r	XIII_395848
ARH1	1	20	EXON	20%_39r	IV_1227635
ASA1	1	25	EXON	25%_20r	XVI_708527
ASC1	1	24	EXON	24%_1457r	XIII_500504
ASN2	1	24	EXON	24%_164r	VII_740604
ATM1	1	14	EXON	14%_21r	XIII_868473
ATP1	1	13	EXON	13%_227r	II_37251
ATP2	1	24	EXON	24%_549r	X_648137
ATP23	1	36	EXON	36%_47r	XIV_667523
AUS1	1	18	EXON	18%_33r	XV_353093
AVT3	1	16	EXON	16%_54r	XI_173525
AVT4	1	10	EXON	10%_20r	XIV_436211
BAP2	1	15	EXON	15%_119r	II_374434
BDH1	1	22	EXON	22%_624r	I_35896
BDP1	1	17	EXON	17%_23r	XIV_556686
BEM4	1	10	EXON	10%_20r	XVI_245270
BGL2	1	14	EXON	14%_555r	VII_1057863
BMH1	1	10	EXON	10%_641r	V_546185
BMH2	1	11	EXON	11%_208r	IV_654230
BMT2	1	25	EXON	25%_20r	II_527915
BNA4	1	13	EXON	13%_23r	II_40339
BNI5	1	13	EXON	13%_36r	XIV_322696
BOR1	1	10	EXON	10%_20r	XIV_119744
BPL1	1	11	EXON	11%_26r	IV_203502
BPT1	1	15	EXON	15%_38r	XII_120490
BRL1	1	10	EXON	10%_20r	VIII_180791
BUL1	1	10	EXON	10%_20r	XIII_817183
BUR2	1	10	EXON	10%_20r	XII_589661
CAB4	1	38	EXON	38%_34r	VII_1046087
CAN1	1	21	EXON	21%_42r	V_32615
CAT2	1	29	EXON	29%_37r	XIII_194416
CCL1	1	10	EXON	10%_20r	XVI_613567
CCT2	1	20	EXON	20%_231r	IX_84370
CCT5	1	32	EXON	32%_78r	X_557458
CCZ1	1	10	EXON	10%_20r	II_498439
CDC12	1	23	EXON	23%_64r	VIII_327437
CDC4	1	10	EXON	10%_37r	VI_117383
CDC43	1	42	EXON	42%_26r	VII_214803
CDC73	1	10	EXON	10%_69r	XII_957388
CDC9	1	10	EXON	10%_20r	IV_165340
CFD1	1	11	EXON	11%_36r	IX_349672
CHA1	1	39	EXON	39%_233r	III_16491
CHK1	1	10	EXON	10%_20r	II_749805
CHO2	1	30	EXON	30%_69r	VII_803536
CHS1	1	13	EXON	13%_66r	XIV_278169
CHS3	1	11	EXON	11%_54r	II_286559
CIC1	1	20	EXON	20%_43r	VIII_211922
CKA2	1	18	EXON	18%_65r	XV_442463
CLG1	1	45	EXON	45%_68r	VII_88937
CLP1	1	10	EXON	10%_20r	XV_802179
CLU1	1	40	EXON	40%_22r	XIII_292442
CMP2	1	11	EXON	11%_42r	XIII_161097
COG2	1	18	EXON	18%_33r	VII_730585
COM2	1	29	EXON	29%_62r	V_421498
COP1	1	14	EXON	14%_85r	IV_195116
COQ10	1	16	EXON	16%_81r	XV_310435
COS1	1	21	EXON	21%_38r	XIV_9294
COS7	1	13	EXON	13%_30r	IV_2507
COT1	1	16	EXON	16%_36r	XV_906608
CPA2	1	20	EXON	20%_69r	X_632092
CPR4	1	22	EXON	22%_58r	III_239980
CPR6	1	16	EXON	16%_93r	XII_572161
CPT1	1	21	EXON	21%_85r	XIV_380321
CRH1	1	14	EXON	14%_196r	VII_876723
CSS3	1	18	EXON	18%_33r	XV_17607
CST9	1	10	EXON	10%_20r	XII_909360
CUL3	1	22	EXON	22%_22r	VII_501349
CUZ1	1	15	EXON	15%_80r	XIV_342642
DAK1	1	13	EXON	13%_58r	XIII_133722
DFG10	1	16	EXON	16%_24r	IX_260325
DGA1	1	26	EXON	26%_34r	XV_794758
DGK1	1	11	EXON	11%_85r	XV_899758
DIS3	1	11	EXON	11%_35r	XV_282477
DJP1	1	15	EXON	15%_45r	IX_363394
DLD1	1	12	EXON	12%_50r	IV_147391
DNF3	1	15	EXON	15%_26r	XIII_579772
DPL1	1	10	EXON	10%_38r	IV_1052163
DPM1	1	11	EXON	11%_143r	XVI_901481
DRS2	1	13	EXON	13%_23r	I_97759
DSC2	1	10	EXON	10%_50r	XV_194720
ECM1	1	10	EXON	10%_30r	I_37012
ECM27	1	20	EXON	20%_20r	X_624999
ECM38	1	10	EXON	10%_58r	XII_727807
EDE1	1	45	EXON	45%_59r	II_129064
EFM1	1	25	EXON	25%_31r	VIII_22445
EFT1	1	10	EXON	10%_30r	XV_575293
EFT2	1	11	EXON	11%_72r	IV_1243425
ELO1	1	15	EXON	15%_103r	X_68423
EMG1	1	14	EXON	14%_163r	XII_523884
END3	1	11	EXON	11%_53r	XIV_470887
ENO2	1	22	EXON	22%_1245r	VIII_452533
ERF2	1	17	EXON	17%_34r	XII_627652
ERG1	1	11	EXON	11%_162r	VII_848339
ERG25	1	21	EXON	21%_79r	VII_611403
ERG28	1	11	EXON	11%_162r	V_237948
ERG4	1	10	EXON	10%_142r	VII_474002
ERG6	1	11	EXON	11%_106r	XIII_252658
ERV25	1	36	EXON	36%_541r	XIII_246341
ERV46	1	10	EXON	10%_150r	I_62267
ETR1	1	10	EXON	10%_85r	II_293156
EXG2	1	10	EXON	10%_20r	IV_979067
FAA3	1	13	EXON	13%_23r	IX_339901
FAR1	1	17	EXON	17%_92r	X_126208
FAR11	1	16	EXON	16%_25r	XIV_384043
FEN2	1	10	EXON	10%_29r	III_172164
FET5	1	16	EXON	16%_31r	VI_50653
FKS1	1	12	EXON	12%_175r	XII_815528
FMP42	1	11	EXON	11%_34r	XIII_714249
FRD1	1	16	EXON	16%_172r	V_66724
FRE8	1	15	EXON	15%_20r	XII_240633
FRQ1	1	18	EXON	18%_37r	IV_1223328
GAL10	1	14	EXON	14%_1324r	II_277815
GAL11	1	40	EXON	40%_25r	XV_237799
GAS1	1	24	EXON	24%_346r	XIII_887296
GCD10	1	26	EXON	26%_30r	XIV_509335
GCD11	1	45	EXON	45%_185r	V_205881
GCD7	1	14	EXON	14%_126r	XII_718493
GCG1	1	12	EXON	12%_57r	V_503399
GCN20	1	19	EXON	19%_82r	VI_162824
GCN5	1	14	EXON	14%_74r	VII_997675
GCV3	1	10	EXON	10%_236r	I_58046
GDI1	1	11	EXON	11%_215r	V_440646
GGA1	1	16	EXON	16%_25r	IV_1191465
GIP2	1	10	EXON	10%_20r	V_263413
GLC7	1	10	EXON	10%_271r	V_433831
GLE2	1	10	EXON	10%_50r	V_373631
GLG1	1	12	EXON	12%_39r	XI_553384
GLO1	1	12	EXON	12%_233r	XIII_262095
GLT1	1	10	EXON	10%_30r	IV_150620
GND1	1	13	EXON	13%_384r	VIII_471848
GPI1	1	13	EXON	13%_23r	VII_923736
GPI12	1	11	EXON	11%_34r	XIII_832927
GPX2	1	33	EXON	33%_21r	II_707884
GRE3	1	12	EXON	12%_62r	VIII_324198
GRH1	1	12	EXON	12%_74r	IV_1478260
GSH2	1	10	EXON	10%_50r	XV_239010
GSY1	1	14	EXON	14%_102r	VI_175659
GUK1	1	19	EXON	19%_149r	IV_1366422
GUT1	1	32	EXON	32%_64r	VIII_37770
GUT2	1	23	EXON	23%_47r	IX_53349
GWT1	1	19	EXON	19%_36r	X_262389
GYP6	1	10	EXON	10%_50r	X_358846
GYP7	1	14	EXON	14%_21r	IV_36319
HAL5	1	27	EXON	27%_29r	X_107710
HAP2	1	48	EXON	48%_33r	VII_53210
HBS1	1	11	EXON	11%_34r	XI_598461
HCS1	1	10	EXON	10%_20r	XI_405891
HEK2	1	49	EXON	49%_57r	II_160961
HEL2	1	10	EXON	10%_30r	IV_1000547
HEM3	1	12	EXON	12%_49r	IV_92777
HEM4	1	12	EXON	12%_32r	XV_842961
HFD1	1	23	EXON	23%_47r	XIII_491477
HFI1	1	13	EXON	13%_29r	XVI_69907
HIS2	1	18	EXON	18%_43r	VI_204492
HMX1	1	14	EXON	14%_28r	XII_553317
HOC1	1	20	EXON	20%_35r	X_575170
HOG1	1	21	EXON	21%_92r	XII_372095
HOM3	1	17	EXON	17%_56r	V_257040
HOM6	1	43	EXON	43%_82r	X_689464
HRD3	1	10	EXON	10%_47r	XII_558689
HRQ1	1	28	EXON	28%_21r	IV_1042769
HRT3	1	16	EXON	16%_37r	XII_336536
HSC82	1	10	EXON	10%_559r	XIII_632480
HSM3	1	27	EXON	27%_33r	II_746696
HSP104	1	25	EXON	25%_168r	XII_90405
HUA2	1	10	EXON	10%_20r	XV_849069
ICE2	1	21	EXON	21%_42r	IX_194986
IES1	1	26	EXON	26%_23r	VI_109127
IKI3	1	13	EXON	13%_45r	XII_891559
ILT1	1	10	EXON	10%_20r	IV_625631
ILV1	1	35	EXON	35%_148r	V_329699
ILV2	1	16	EXON	16%_136r	XIII_484281
IMD2	1	10	EXON	10%_29r	VIII_554408
IMO32	1	10	EXON	10%_76r	VII_546660
IMP1	1	26	EXON	26%_69r	XIII_562094
INO80	1	17	EXON	17%_52r	VII_221399
INP53	1	34	EXON	34%_23r	XV_525611
IOC3	1	10	EXON	10%_28r	VI_171271
IPT1	1	23	EXON	23%_59r	IV_589966
ISC10	1	10	EXON	10%_29r	V_550051
ISW2	1	13	EXON	13%_22r	XV_887666
ITR2	1	12	EXON	12%_74r	XV_124884
ITT1	1	10	EXON	10%_20r	XIII_138671
IZH3	1	43	EXON	43%_51r	XII_185686
JSN1	1	10	EXON	10%_38r	X_595178
KAP123	1	28	EXON	28%_35r	V_380843
KAP95	1	14	EXON	14%_28r	XII_825806
KEX1	1	25	EXON	25%_28r	VII_114069
KEX2	1	17	EXON	17%_28r	XIV_204552
KIP2	1	10	EXON	10%_20r	XVI_257528
KTR6	1	13	EXON	13%_116r	XVI_458338
LAP3	1	28	EXON	28%_222r	XIV_200698
LAS21	1	11	EXON	11%_27r	X_318926
LCB3	1	12	EXON	12%_32r	X_158355
LDB18	1	24	EXON	24%_41r	XII_40827
LDB19	1	13	EXON	13%_22r	XV_921020
LDH1	1	25	EXON	25%_20r	II_632455
LEO1	1	12	EXON	12%_33r	XV_553919
LHS1	1	47	EXON	47%_36r	XI_297776
LIP2	1	39	EXON	39%_53r	XII_616779
LOA1	1	18	EXON	18%_48r	XVI_813860
LRE1	1	20	EXON	20%_34r	III_36216
LSB3	1	20	EXON	20%_73r	VI_203046
LYS14	1	10	EXON	10%_20r	IV_509856
MAG1	1	21	EXON	21%_23r	V_455223
MAK5	1	36	EXON	36%_30r	II_528427
MAL12	1	11	EXON	11%_27r	VII_1076715
MCM7	1	40	EXON	40%_30r	II_625925
MDM31	1	15	EXON	15%_20r	VIII_489290
MED4	1	62	EXON	62%_37r	XV_659213
MED6	1	23	EXON	23%_21r	VIII_219750
MEF1	1	11	EXON	11%_27r	XII_273426
MES1	1	10	EXON	10%_141r	VII_1020921
MET6	1	53	EXON	53%_363r	V_341971
MIC60	1	22	EXON	22%_58r	XI_471277
MIH1	1	10	EXON	10%_20r	XIII_342484
MIP1	1	22	EXON	22%_22r	XV_941423
MKK2	1	18	EXON	18%_22r	XVI_288435
MLO1	1	11	EXON	11%_44r	XIII_775393
MMP1	1	14	EXON	14%_28r	XII_18676
MPD2	1	10	EXON	10%_28r	XV_154496
MRE11	1	35	EXON	35%_28r	XIII_719016
MRN1	1	21	EXON	21%_78r	XVI_196748
MRP4	1	12	EXON	12%_55r	VIII_99954
MRPL19	1	10	EXON	10%_55r	XIV_292243
MRPL35	1	12	EXON	12%_50r	IV_1111050
MRX1	1	11	EXON	11%_34r	V_314805
MRX3	1	30	EXON	30%_20r	II_43811
MRX4	1	13	EXON	13%_23r	XVI_231230
MSB1	1	19	EXON	19%_26r	XV_689020
MSS116	1	11	EXON	11%_77r	IV_847128
NCE103	1	43	EXON	43%_122r	XIV_560348
NCL1	1	23	EXON	23%_38r	II_173267
NEJ1	1	12	EXON	12%_40r	XII_675298
NGR1	1	20	EXON	20%_25r	II_648053
NIC96	1	11	EXON	11%_34r	VI_152304
NIP1	1	16	EXON	16%_71r	XIII_893459
NIT3	1	10	EXON	10%_119r	XII_829825
NMA2	1	12	EXON	12%_25r	VII_512137
NMD5	1	43	EXON	43%_30r	X_672597
NMT1	1	29	EXON	29%_47r	XII_542870
NOC2	1	14	EXON	14%_61r	XV_728382
NOC3	1	59	EXON	59%_32r	XII_154546
NOP7	1	21	EXON	21%_160r	VII_696208
NPA3	1	15	EXON	15%_170r	X_571188
NPC2	1	22	EXON	22%_309r	IV_371530
NPL4	1	13	EXON	13%_29r	II_576988
NPR3	1	11	EXON	11%_34r	VIII_60633
NPY1	1	19	EXON	19%_41r	VII_376262
NSE3	1	18	EXON	18%_22r	IV_1038105
NSG1	1	44	EXON	44%_56r	VIII_370723
NSR1	1	11	EXON	11%_218r	VII_807339
NUM1	1	10	EXON	10%_20r	IV_755719
NUP157	1	16	EXON	16%_31r	V_368143
NUP192	1	10	EXON	10%_20r	X_372740
NUP2	1	20	EXON	20%_35r	XII_798707
NVJ2	1	26	EXON	26%_50r	XVI_716565
OAF3	1	11	EXON	11%_27r	XI_563992
OCA2	1	17	EXON	17%_127r	XIV_517339
OCA5	1	10	EXON	10%_20r	VIII_46053
OLA1	1	40	EXON	40%_234r	II_291059
OPY1	1	21	EXON	21%_33r	II_494585
OSH2	1	13	EXON	13%_22r	IV_418988
OSH3	1	29	EXON	29%_24r	VIII_243705
OSH6	1	12	EXON	12%_32r	XI_445745
OST3	1	20	EXON	20%_80r	XV_482385
PAC11	1	15	EXON	15%_20r	IV_1429210
PAM17	1	17	EXON	17%_116r	XI_565847
PAN1	1	37	EXON	37%_27r	IX_368872
PAP1	1	13	EXON	13%_45r	XI_443711
PAT1	1	10	EXON	10%_84r	III_251048
PCT1	1	10	EXON	10%_46r	VII_904689
PDE2	1	12	EXON	12%_48r	XV_1013357
PER1	1	14	EXON	14%_21r	III_207906
PET20	1	13	EXON	13%_67r	XVI_251128
PET54	1	29	EXON	29%_37r	VII_940091
PEX30	1	25	EXON	25%_20r	XII_779942
PEX31	1	10	EXON	10%_20r	VII_503964
PEX35	1	16	EXON	16%_25r	VII_833985
PFA3	1	12	EXON	12%_25r	XIV_28242
PFA5	1	13	EXON	13%_29r	IV_1383255
PFF1	1	20	EXON	20%_24r	II_388440
PFY1	1	12	EXON	12%_402r	XV_552438
PGA3	1	16	EXON	16%_172r	XIII_21489
PGI1	1	10	EXON	10%_299r	II_613723
PHO13	1	41	EXON	41%_73r	IV_33185
PHO8	1	25	EXON	25%_64r	IV_1419960
PHO86	1	10	EXON	10%_55r	X_192546
PHO87	1	29	EXON	29%_34r	III_195467
PHO90	1	17	EXON	17%_23r	X_63443
PHR1	1	11	EXON	11%_26r	XV_1067604
PIF1	1	10	EXON	10%_28r	XIII_149246
PIN4	1	12	EXON	12%_32r	II_123574
PKC1	1	11	EXON	11%_45r	II_17385
PKH3	1	10	EXON	10%_40r	IV_1396005
PLB1	1	13	EXON	13%_53r	XIII_281405
PMA1	1	23	EXON	23%_310r	VII_481336
PMS1	1	19	EXON	19%_26r	XIV_474350
PMT2	1	32	EXON	32%_78r	I_108035
PMT5	1	16	EXON	16%_31r	IV_291354
POL3	1	15	EXON	15%_20r	IV_279115
POP1	1	12	EXON	12%_55r	XIV_231430
PPG1	1	13	EXON	13%_29r	XIV_686030
PPN1	1	12	EXON	12%_49r	IV_1364300
PPT1	1	14	EXON	14%_28r	VII_737523
PRE9	1	12	EXON	12%_162r	VII_762037
PRS1	1	11	EXON	11%_116r	XI_107745
PSD1	1	14	EXON	14%_82r	XIV_316727
PSE1	1	10	EXON	10%_20r	XIII_891546
PSF2	1	14	EXON	14%_28r	X_305333
PST1	1	11	EXON	11%_111r	IV_564193
PSY2	1	12	EXON	12%_24r	XIV_262920
PTC4	1	25	EXON	25%_20r	II_487418
PTC5	1	23	EXON	23%_38r	XV_491987
PTI1	1	13	EXON	13%_23r	VII_800815
PUF4	1	40	EXON	40%_35r	VII_466456
PUS6	1	10	EXON	10%_20r	VII_835403
PUT2	1	10	EXON	10%_65r	VIII_182616
PYC2	1	11	EXON	11%_86r	II_659769
QRI5	1	10	EXON	10%_64r	XII_552582
RAD1	1	11	EXON	11%_26r	XVI_507654
RAD14	1	34	EXON	34%_23r	XIII_666153
RAP1	1	10	EXON	10%_20r	XIV_243595
RAT1	1	13	EXON	13%_38r	XV_420616
RCK2	1	23	EXON	23%_110r	XII_635871
RDR1	1	10	EXON	10%_20r	XV_1052644
REG1	1	12	EXON	12%_40r	IV_498961
RET2	1	21	EXON	21%_90r	VI_250399
REV1	1	10	EXON	10%_20r	XV_984455
REV7	1	20	EXON	20%_20r	IX_88350
REX2	1	15	EXON	15%_84r	XII_260353
RGA1	1	10	EXON	10%_30r	XV_561529
RGC1	1	20	EXON	20%_35r	XVI_757528
RHO2	1	13	EXON	13%_67r	XIV_456623
RHO5	1	24	EXON	24%_78r	XIV_300463
RIA1	1	22	EXON	22%_22r	XIV_328990
RIB3	1	14	EXON	14%_251r	IV_1428699
RIO1	1	16	EXON	16%_42r	XV_549289
RIX7	1	24	EXON	24%_25r	XII_70879
RKM4	1	10	EXON	10%_39r	IV_970946
RKR1	1	14	EXON	14%_21r	XIII_763764
RMI1	1	25	EXON	25%_20r	XVI_503532
RNA15	1	18	EXON	18%_38r	VII_416785
RNH70	1	16	EXON	16%_31r	VII_1044256
ROG3	1	10	EXON	10%_20r	VI_198331
RPA135	1	10	EXON	10%_40r	XVI_578793
RPF2	1	16	EXON	16%_133r	XI_591851
RPL20B	1	14	EXON	14%_925r	XV_900420
RPL32	1	19	EXON	19%_1501r	II_46202
RPL4A	1	20	EXON	20%_540r	II_300391
RPL6A	1	11	EXON	11%_676r	XIII_123656
RPL6B	1	11	EXON	11%_519r	XII_1029339
RPO21	1	10	EXON	10%_29r	IV_206382
RPO41	1	43	EXON	43%_30r	VI_60657
RPP0	1	21	EXON	21%_1022r	XII_806611
RPS1A	1	27	EXON	27%_900r	XII_1018566
RPS1B	1	15	EXON	15%_700r	XIII_147107
RPS27A	1	15	EXON	15%_714r	XI_159062
RPS6B	1	12	EXON	12%_249r	II_591713
RRG7	1	10	EXON	10%_20r	XV_889318
RSC4	1	21	EXON	21%_28r	XI_452575
RSE1	1	11	EXON	11%_34r	XIII_174402
RSF1	1	10	EXON	10%_20r	XIII_330829
RSF2	1	10	EXON	10%_20r	X_659943
RSM28	1	21	EXON	21%_92r	IV_1437562
RSN1	1	20	EXON	20%_39r	XIII_800488
RTC5	1	11	EXON	11%_26r	XV_546982
RTG3	1	12	EXON	12%_31r	II_23101
RXT2	1	12	EXON	12%_32r	II_435107
SAM1	1	13	EXON	13%_269r	XII_516016
SAM35	1	13	EXON	13%_45r	VIII_273481
SAM4	1	13	EXON	13%_163r	XVI_25380
SCD5	1	13	EXON	13%_53r	XV_938192
SCD6	1	37	EXON	37%_94r	XVI_793131
SCT1	1	48	EXON	48%_33r	II_204592
SCW4	1	22	EXON	22%_140r	VII_1049382
SEC24	1	23	EXON	23%_103r	IX_157946
SEC27	1	54	EXON	54%_257r	VII_252546
SEC3	1	10	EXON	10%_20r	V_171424
SET3	1	25	EXON	25%_28r	XI_498567
SGM1	1	13	EXON	13%_30r	X_675615
SGN1	1	21	EXON	21%_98r	IX_356688
SHE1	1	11	EXON	11%_27r	II_162104
SHM1	1	36	EXON	36%_114r	II_737365
SHM2	1	20	EXON	20%_638r	XII_258142
SHU1	1	11	EXON	11%_35r	VIII_98679
SIR3	1	13	EXON	13%_22r	XII_1019447
SKN7	1	17	EXON	17%_29r	VIII_513529
SLA2	1	20	EXON	20%_45r	XIV_190457
SLC1	1	16	EXON	16%_87r	IV_362950
SLF1	1	19	EXON	19%_21r	IV_1474646
SLG1	1	11	EXON	11%_156r	XV_341926
SLH1	1	13	EXON	13%_23r	VII_1036554
SLX5	1	12	EXON	12%_25r	IV_430594
SLY1	1	13	EXON	13%_29r	IV_840372
SMF1	1	22	EXON	22%_136r	XV_90041
SNF2	1	10	EXON	10%_20r	XV_856510
SNF5	1	20	EXON	20%_20r	II_781872
SNT1	1	10	EXON	10%_39r	III_187939
SNU114	1	16	EXON	16%_31r	XI_124402
SPA2	1	11	EXON	11%_36r	XII_105144
SPC2	1	24	EXON	24%_58r	XIII_164879
SPE3	1	15	EXON	15%_135r	XVI_685264
SPG5	1	14	EXON	14%_228r	XIII_646133
SPO1	1	15	EXON	15%_53r	XIV_611302
SPT16	1	14	EXON	14%_21r	VII_99242
SPT2	1	19	EXON	19%_66r	V_500048
SPT20	1	13	EXON	13%_22r	XV_47282
SRB5	1	12	EXON	12%_24r	VII_697699
SRO77	1	10	EXON	10%_20r	II_12449
SRP1	1	11	EXON	11%_80r	XIV_285591
SRP101	1	10	EXON	10%_39r	IV_1043998
SRP72	1	36	EXON	36%_30r	XVI_154872
SSA1	1	12	EXON	12%_489r	I_140468
SSA2	1	13	EXON	13%_102r	XII_95567
SSB1	1	45	EXON	45%_548r	IV_44470
SSB2	1	18	EXON	18%_582r	XIV_252464
SSD1	1	12	EXON	12%_81r	IV_1046881
SSH1	1	14	EXON	14%_120r	II_769004
SSK2	1	10	EXON	10%_20r	XIV_682464
SSL2	1	10	EXON	10%_20r	IX_81305
SSU1	1	10	EXON	10%_104r	XVI_374218
STE12	1	13	EXON	13%_23r	VIII_275416
STE3	1	13	EXON	13%_175r	XI_114316
STH1	1	29	EXON	29%_51r	IX_121789
SYP1	1	10	EXON	10%_30r	III_174274
TAF5	1	16	EXON	16%_37r	II_617108
TAT2	1	18	EXON	18%_38r	XV_287869
TCB1	1	16	EXON	16%_36r	XV_486344
TCB3	1	41	EXON	41%_46r	XIII_126291
TGL1	1	25	EXON	25%_35r	XI_180958
TGL2	1	13	EXON	13%_29r	IV_568118
THI6	1	18	EXON	18%_27r	XVI_148610
THR4	1	47	EXON	47%_286r	III_218027
THS1	1	11	EXON	11%_102r	IX_213457
TIF5	1	19	EXON	19%_124r	XVI_648845
TIM50	1	15	EXON	15%_60r	XVI_430566
TIM54	1	14	EXON	14%_54r	X_335119
TOM71	1	11	EXON	11%_43r	VIII_343434
TOR2	1	17	EXON	17%_23r	XI_56342
TOS1	1	16	EXON	16%_573r	II_563609
TPO5	1	10	EXON	10%_28r	XI_122039
TRK1	1	10	EXON	10%_20r	X_175332
TRM3	1	15	EXON	15%_20r	IV_262790
TRP5	1	40	EXON	40%_119r	VII_446451
TSC13	1	13	EXON	13%_114r	IV_426557
TUB1	1	18	EXON	18%_86r	XIII_98601
TUB3	1	23	EXON	23%_130r	XIII_22936
TUF1	1	11	EXON	11%_210r	XV_684245
TVP38	1	18	EXON	18%_70r	XI_604800
UBA1	1	23	EXON	23%_85r	XI_39663
UBP13	1	10	EXON	10%_20r	II_95093
UBP14	1	11	EXON	11%_26r	II_354350
UBP15	1	11	EXON	11%_35r	XIII_877347
UBS1	1	11	EXON	11%_27r	II_569484
UBX3	1	26	EXON	26%_56r	IV_294604
UFD2	1	12	EXON	12%_32r	IV_118719
UFD4	1	12	EXON	12%_24r	XI_423258
UIP5	1	14	EXON	14%_21r	XI_522201
URA2	1	17	EXON	17%_58r	X_169265
URE2	1	10	EXON	10%_83r	XIV_219906
UTP10	1	10	EXON	10%_37r	X_212779
UTP14	1	25	EXON	25%_36r	XIII_84392
UTP20	1	10	EXON	10%_20r	II_232239
UTP21	1	13	EXON	13%_23r	XII_936854
UTP22	1	18	EXON	18%_54r	VII_665864
UTP25	1	10	EXON	10%_20r	IX_192184
VBA4	1	13	EXON	13%_23r	IV_688421
VID22	1	10	EXON	10%_20r	XII_870959
VPH1	1	12	EXON	12%_175r	XV_828204
VPS1	1	12	EXON	12%_78r	XI_441267
VPS27	1	17	EXON	17%_29r	XIV_637362
VPS55	1	38	EXON	38%_97r	X_518796
VPS64	1	10	EXON	10%_20r	IV_855683
VPS72	1	10	EXON	10%_20r	IV_1425415
VRG4	1	10	EXON	10%_67r	VII_77552
VTC2	1	11	EXON	11%_60r	VI_133622
VTC3	1	17	EXON	17%_41r	XVI_515713
WBP1	1	19	EXON	19%_140r	V_149161
WHI2	1	23	EXON	23%_38r	XV_411330
WRS1	1	11	EXON	11%_135r	XV_137552
WTM1	1	46	EXON	46%_250r	XV_771678
XKS1	1	10	EXON	10%_20r	VII_887201
XRN1	1	15	EXON	15%_32r	VII_176765
YBR220C	1	44	EXON	44%_113r	II_663388
YCF1	1	18	EXON	18%_22r	IV_725707
YCK3	1	10	EXON	10%_20r	V_404896
YDR248C	1	18	EXON	18%_38r	IV_957959
YDR476C	1	10	EXON	10%_76r	IV_1410875
YER079W	1	40	EXON	40%_47r	V_319070
YER152C	1	14	EXON	14%_34r	V_472741
YFT2	1	10	EXON	10%_30r	IV_1105302
YGL082W	1	14	EXON	14%_34r	VII_356862
YGL114W	1	11	EXON	11%_36r	VII_294138
YGP1	1	13	EXON	13%_99r	XIV_337285
YGR026W	1	22	EXON	22%_109r	VII_533631
YGR054W	1	10	EXON	10%_56r	VII_598235
YHB1	1	21	EXON	21%_288r	VII_960126
YHC1	1	28	EXON	28%_42r	XII_724918
YHR078W	1	12	EXON	12%_55r	VIII_256526
YIL014C-A	1	14	EXON	14%_69r	IX_325430
YJR012C	1	25	EXON	25%_36r	X_460005
YJR027W	1	12	EXON	12%_33r	X_475448
YKR018C	1	16	EXON	16%_118r	XI_474504
YKR070W	1	12	EXON	12%_25r	XI_574222
YLR227W-B	1	50	EXON	50%_22r	XII_595595
YMC1	1	12	EXON	12%_85r	XVI_674470
YML119W	1	12	EXON	12%_56r	XIII_30780
YMR253C	1	38	EXON	38%_26r	XIII_776492
YMR317W	1	10	EXON	10%_20r	XIII_907793
YNR048W	1	22	EXON	22%_27r	XIV_711931
YOL036W	1	31	EXON	31%_35r	XV_258611
YPC1	1	13	EXON	13%_22r	II_596328
YPD1	1	10	EXON	10%_50r	IV_33834
YPL071C	1	10	EXON	10%_30r	XVI_420473
YPR071W	1	18	EXON	18%_49r	XVI_688735
YPR089W	1	17	EXON	17%_34r	XVI_715211
YPR127W	1	28	EXON	28%_38r	XVI_790998
YPR158C-D	1	40	EXON	40%_40r	XVI_854100
YPT32	1	13	EXON	13%_72r	VII_94293
YPT7	1	10	EXON	10%_214r	XIII_267497
YRB1	1	11	EXON	11%_432r	IV_453307
YRR1	1	12	EXON	12%_25r	XV_639775
YTA7	1	14	EXON	14%_21r	VII_1029629
ZRT3	1	17	EXON	17%_45r	XI_119215
snR43	1	10	EXON	10%_39r	III_107512
snR70	1	11	EXON	11%_43r	XVI_719013

## Sheet: Repeat_2_only
Gene_name	Num_edit_sites	Avg_edting	Features	Edit_percent_read_str	Identifier_str
MRI1	5	19.2	EXON;EXON;EXON;EXON;EXON	22%_154r;13%_115r;18%_105r;28%_99r;15%_70r	XVI_768376;XVI_768520;XVI_768547;XVI_768592;XVI_768764
QNS1	5	15	EXON;EXON;EXON;EXON;EXON	12%_64r;21%_47r;11%_85r;13%_109r;18%_83r	VIII_246762;VIII_246912;VIII_247953;VIII_248138;VIII_248176
GEA2	4	11.8	EXON;EXON;EXON;EXON	14%_34r;13%_23r;10%_20r;10%_40r	V_111696;V_112486;V_114437;V_115259
POL5	4	23.8	EXON;EXON;EXON;EXON	26%_63r;38%_26r;14%_47r;17%_41r	V_49692;V_50681;V_51090;V_51468
ACC1	3	17.3	EXON;EXON;EXON	23%_271r;11%_105r;18%_97r	XIV_655984;XIV_658922;XIV_659079
ALE1	3	17.3	EXON;EXON;EXON	16%_68r;26%_80r;10%_110r	XV_659856;XV_660350;XV_660812
ERG11	3	23	EXON;EXON;EXON	29%_255r;13%_354r;27%_258r	VIII_120159;VIII_120558;VIII_121578
FAS1	3	13.7	EXON;EXON;EXON	11%_90r;11%_211r;19%_366r	XI_100718;XI_103589;XI_104826
HAP1	3	18.7	EXON;EXON;EXON	12%_32r;34%_97r;10%_101r	XII_646877;XII_650120;XII_650402
LEU3	3	16.3	EXON;EXON;EXON	16%_25r;22%_22r;11%_34r	XII_1037247;XII_1038000;XII_1038345
PAN1	3	13.7	EXON;EXON;EXON	11%_36r;16%_31r;14%_27r	IX_368819;IX_368872;IX_369074
RGA1	3	14.7	EXON;EXON;EXON	17%_47r;10%_38r;17%_28r	XV_561529;XV_561841;XV_562526
RRP5	3	15.3	EXON;EXON;EXON	25%_59r;10%_28r;11%_42r	XIII_728025;XIII_729171;XIII_731037
RTP1	3	13	EXON;EXON;EXON	19%_21r;10%_20r;10%_20r	XIII_629752;XIII_630717;XIII_630718
SCP160	3	21.7	EXON;EXON;EXON	28%_64r;24%_65r;13%_86r	X_287154;X_287580;X_287646
SEC1	3	17.3	EXON;EXON;EXON	15%_39r;23%_39r;14%_21r	IV_782566;IV_782569;IV_783672
SEC7	3	15.3	EXON;EXON;EXON	11%_62r;10%_30r;25%_24r	IV_796795;IV_797484;IV_800376
URA2	3	17.3	EXON;EXON;EXON	16%_240r;25%_96r;11%_51r	X_166767;X_169265;X_172068
ADE3	2	20	EXON;EXON	23%_200r;17%_246r	VII_906836;VII_908046
ADP1	2	22.5	EXON;EXON	24%_77r;21%_42r	III_135835;III_136736
AFT2	2	27.5	EXON;EXON	44%_43r;11%_42r	XVI_168124;XVI_168127
AGC1	2	12	EXON;EXON	11%_26r;13%_23r	XVI_602312;XVI_602380
AHK1	2	14	EXON;EXON	14%_35r;14%_35r	IV_327626;IV_328085
ALG12	2	20.5	EXON;EXON	29%_37r;12%_54r	XIV_678976;XIV_680044
BDF2	2	44	EXON;EXON	42%_142r;46%_168r	IV_331828;IV_332496
BLM10	2	21	EXON;EXON	17%_23r;25%_31r	VI_127339;VI_128780
CCM1	2	10.5	EXON;EXON	11%_36r;10%_40r	VII_791256;VII_792132
CCT6	2	27	EXON;EXON	26%_317r;28%_308r	IV_837078;IV_837676
CHO2	2	23	EXON;EXON	36%_125r;10%_119r	VII_803536;VII_803651
CHS3	2	16.5	EXON;EXON	23%_64r;10%_48r	II_286559;II_287034
CKA2	2	16	EXON;EXON	22%_137r;10%_137r	XV_442463;XV_442483
CPA2	2	20	EXON;EXON	24%_153r;16%_136r	X_632092;X_632494
CPT1	2	15	EXON;EXON	17%_29r;13%_108r	XIV_379596;XIV_380321
CWH43	2	12	EXON;EXON	13%_75r;11%_84r	III_145711;III_147500
DNF2	2	33.5	EXON;EXON	31%_22r;36%_25r	IV_633705;IV_634314
DOP1	2	12.5	EXON;EXON	11%_34r;14%_28r	IV_735313;IV_736446
DPH5	2	20.5	EXON;EXON	29%_217r;12%_239r	XII_501505;XII_501680
DRS2	2	16.5	EXON;EXON	16%_24r;17%_34r	I_96452;I_98771
DSL1	2	24	EXON;EXON	38%_49r;10%_30r	XIV_158837;XIV_159591
ECM27	2	12	EXON;EXON	10%_20r;14%_28r	X_624934;X_625413
ELO1	2	15	EXON;EXON	13%_66r;17%_120r	X_67875;X_68423
FAT1	2	13.5	EXON;EXON	17%_51r;10%_76r	II_318397;II_319186
FET5	2	10	EXON;EXON	10%_60r;10%_64r	VI_50109;VI_50653
GAA1	2	17	EXON;EXON	13%_45r;21%_33r	XII_316236;XII_316502
GAL11	2	13.5	EXON;EXON	17%_41r;10%_39r	XV_235255;XV_237799
GAL83	2	11.5	EXON;EXON	13%_23r;10%_55r	V_208980;V_209152
GAS5	2	25	EXON;EXON	19%_169r;31%_338r	XV_268676;XV_269386
GCD7	2	13.5	EXON;EXON	14%_47r;13%_103r	XII_718388;XII_718493
GCN1	2	10	EXON;EXON	10%_20r;10%_113r	VII_136707;VII_139133
GDE1	2	12.5	EXON;EXON	10%_39r;15%_20r	XVI_342010;XVI_343612
GPD2	2	12.5	EXON;EXON	15%_126r;10%_130r	XV_217911;XV_218037
GSC2	2	31.5	EXON;EXON	30%_40r;33%_89r	VII_548424;VII_552393
GUS1	2	13	EXON;EXON	14%_330r;12%_372r	VII_40059;VII_40083
GUT1	2	15.5	EXON;EXON	20%_79r;11%_84r	VIII_37770;VIII_38152
HIS4	2	19.5	EXON;EXON	17%_544r;22%_341r	III_66261;III_67108
HRQ1	2	20.5	EXON;EXON	19%_36r;22%_44r	IV_1042067;IV_1042769
HSC82	2	10.5	EXON;EXON	11%_664r;10%_795r	XIII_632480;XIII_634116
ILS1	2	27	EXON;EXON	42%_381r;12%_295r	II_81786;II_82275
IRA2	2	23.5	EXON;EXON	32%_34r;15%_44r	XV_179201;XV_179500
IRC5	2	10.5	EXON;EXON	10%_20r;11%_35r	VI_230714;VI_231474
KAP123	2	19.5	EXON;EXON	28%_71r;11%_36r	V_380843;V_381914
KAR2	2	18	EXON;EXON	18%_290r;18%_304r	X_382363;X_383195
LAG1	2	36	EXON;EXON	18%_100r;54%_100r	VIII_100786;VIII_101507
LAM4	2	10	EXON;EXON	10%_20r;10%_20r	VIII_264685;VIII_265716
LDB19	2	17.5	EXON;EXON	19%_36r;16%_25r	XV_920834;XV_921020
LEU9	2	14.5	EXON;EXON	16%_125r;13%_132r	XV_524147;XV_524319
LYS9	2	38.5	EXON;EXON	31%_136r;46%_132r	XIV_715124;XIV_715206
MDL2	2	12	EXON;EXON	14%_62r;10%_77r	XVI_30674;XVI_32402
MET5	2	13.5	EXON;EXON	11%_36r;16%_25r	X_680144;X_681682
MLO1	2	23	EXON;EXON	13%_30r;33%_45r	XIII_775322;XIII_775393
MTC5	2	11.5	EXON;EXON	10%_30r;13%_29r	IV_711870;IV_712622
NAT1	2	25.5	EXON;EXON	13%_116r;38%_91r	IV_379171;IV_380317
NMD5	2	34.5	EXON;EXON	17%_28r;52%_21r	X_670011;X_672597
NUP120	2	11.5	EXON;EXON	11%_34r;12%_33r	XI_332082;XI_332923
OST3	2	14	EXON;EXON	16%_115r;12%_124r	XV_482225;XV_482385
PAP1	2	12.5	EXON;EXON	10%_29r;15%_52r	XI_443502;XI_443711
PDA1	2	12	EXON;EXON	12%_453r;12%_427r	V_547736;V_547932
PHO87	2	15.5	EXON;EXON	21%_56r;10%_64r	III_195467;III_196450
PPH21	2	31.5	EXON;EXON	25%_32r;38%_199r	IV_219697;IV_220222
PSE1	2	11.5	EXON;EXON	12%_40r;11%_63r	XIII_890637;XIII_891955
PUS7	2	19	EXON;EXON	23%_109r;15%_93r	XV_791042;XV_791408
PUT3	2	13.5	EXON;EXON	12%_40r;15%_40r	XI_408558;XI_409200
PYC2	2	11.5	EXON;EXON	12%_174r;11%_179r	II_659769;II_659837
RGC1	2	11	EXON;EXON	12%_58r;10%_86r	XVI_756218;XVI_757528
RNH70	2	20.5	EXON;EXON	29%_84r;12%_55r	VII_1044256;VII_1044967
ROT2	2	20	EXON;EXON	30%_36r;10%_38r	II_678899;II_678909
RPL40A	2	24.5	EXON;EXON	25%_1543r;24%_1831r	IX_69348;IX_69407
RPS7A	2	25	EXON;EXON	26%_1369r;24%_1016r	XV_505847;XV_506656
SAM2	2	16.5	EXON;EXON	17%_346r;16%_411r	IV_1453406;IV_1453704
SCS7	2	17.5	EXON;EXON	10%_104r;25%_114r	XIII_810056;XIII_810195
SEC15	2	35	EXON;EXON	60%_23r;10%_40r	VII_59756;VII_60394
SEC21	2	21	EXON;EXON	16%_112r;26%_171r	XIV_92416;XIV_94309
SEC24	2	18.5	EXON;EXON	25%_100r;12%_64r	IX_157946;IX_159116
SEC39	2	10.5	EXON;EXON	10%_28r;11%_27r	XII_1016612;XII_1016645
SEC63	2	20	EXON;EXON	21%_190r;19%_146r	XV_805226;XV_806181
SEG1	2	13	EXON;EXON	15%_38r;11%_35r	XIII_440732;XIII_441974
SHE4	2	19	EXON;EXON	27%_36r;11%_34r	XV_398004;XV_399472
SIT1	2	12	EXON;EXON	10%_46r;14%_47r	V_27728;V_27737
SLN1	2	15.5	EXON;EXON	13%_23r;18%_22r	IX_71489;IX_71636
SNF3	2	31	EXON;EXON	22%_40r;40%_32r	IV_113226;IV_113752
SPA2	2	12.5	EXON;EXON	10%_20r;15%_39r	XII_102921;XII_105144
SPO7	2	44	EXON;EXON	67%_78r;21%_91r	I_135941;I_136021
SPT6	2	24.5	EXON;EXON	14%_61r;35%_78r	VII_721446;VII_724023
SPT7	2	10.5	EXON;EXON	11%_44r;10%_20r	II_401574;II_402211
SRP54	2	16	EXON;EXON	19%_116r;13%_165r	XVI_711672;XVI_712012
STB4	2	12.5	EXON;EXON	14%_47r;11%_44r	XIII_314066;XIII_314255
TPA1	2	10.5	EXON;EXON	10%_30r;11%_79r	V_251739;V_253084
TRM3	2	12.5	EXON;EXON	14%_21r;11%_27r	IV_260273;IV_260454
UBP11	2	10.5	EXON;EXON	11%_34r;10%_28r	XI_634288;XI_634552
UBX3	2	26	EXON;EXON	21%_42r;31%_48r	IV_294463;IV_294604
UTP10	2	14	EXON;EXON	16%_36r;12%_39r	X_212532;X_212754
UTP20	2	20.5	EXON;EXON	30%_23r;11%_61r	II_231110;II_234328
UTP25	2	14.5	EXON;EXON	11%_36r;18%_43r	IX_191208;IX_191439
VIP1	2	28.5	EXON;EXON	12%_31r;45%_31r	XII_937925;XII_938358
VPS34	2	16.5	EXON;EXON	10%_20r;23%_21r	XII_617923;XII_618603
YBT1	2	17.5	EXON;EXON	21%_42r;14%_21r	XII_44011;XII_45454
YDL206W	2	11	EXON;EXON	11%_34r;11%_26r	IV_90319;IV_90542
YEF3	2	17	EXON;EXON	18%_1034r;16%_1158r	XII_637116;XII_637469
YEH2	2	10.5	EXON;EXON	11%_52r;10%_48r	XII_182232;XII_182951
YHB1	2	19.5	EXON;EXON	26%_576r;13%_653r	VII_960126;VII_960474
YNR021W	2	27	EXON;EXON	37%_256r;17%_254r	XIV_669279;XIV_669333
YRO2	2	21	EXON;EXON	28%_25r;14%_41r	II_343353;II_343822
YVC1	2	22.5	EXON;EXON	13%_37r;32%_53r	XV_488943;XV_489268
ZRC1	2	14.5	EXON;EXON	15%_201r;14%_261r	XIII_755032;XIII_755447
ZRT2	2	11.5	EXON;EXON	13%_112r;10%_190r	XII_402979;XII_403297
AAH1	1	14	EXON	14%_102r	XIV_360114
AAP1	1	23	EXON	23%_47r	VIII_200021
ABP140	1	45	EXON	45%_110r	XV_785666
ACT1	1	12	EXON	12%_800r	VI_53296
ADA2	1	10	EXON	10%_37r	IV_1357182
ADE16	1	14	EXON	14%_240r	XII_200802
ADE17	1	13	EXON	13%_650r	XIII_508813
ADE2	1	25	EXON	25%_334r	XV_564871
ADE4	1	10	EXON	10%_220r	XIII_866312
ADE6	1	11	EXON	11%_149r	VII_614373
ADK1	1	14	EXON	14%_809r	IV_916984
AGP2	1	11	EXON	11%_36r	II_500303
AHC1	1	13	EXON	13%_37r	XV_376174
AIM14	1	20	EXON	20%_34r	VII_201649
AIM24	1	20	EXON	20%_102r	X_581226
AIM29	1	27	EXON	27%_100r	XI_579556
AIM6	1	18	EXON	18%_128r	IV_31375
AKR2	1	10	EXON	10%_20r	XV_395797
ALD4	1	24	EXON	24%_194r	XV_1040653
ALG2	1	35	EXON	35%_39r	VII_380549
ALG6	1	11	EXON	11%_132r	XV_329700
ALG8	1	24	EXON	24%_58r	XV_452784
ALK1	1	18	EXON	18%_32r	VII_454916
ALR1	1	14	EXON	14%_56r	XV_74684
AMD1	1	14	EXON	14%_34r	XIII_207604
ANT1	1	21	EXON	21%_65r	XVI_791656
ANY1	1	10	EXON	10%_57r	XIII_286207
APE2	1	10	EXON	10%_98r	XI_156612
APL2	1	30	EXON	30%_71r	XI_187597
APL6	1	12	EXON	12%_54r	VII_1015718
ARC1	1	11	EXON	11%_416r	VII_307661
ARC40	1	40	EXON	40%_225r	II_686496
ARD1	1	23	EXON	23%_67r	VIII_131437
ARG1	1	13	EXON	13%_523r	XV_220309
ARH1	1	25	EXON	25%_68r	IV_1227635
ARN2	1	11	EXON	11%_42r	VIII_10050
ARO1	1	12	EXON	12%_79r	IV_705337
ARP5	1	10	EXON	10%_38r	XIV_514888
ASC1	1	24	EXON	24%_1966r	XIII_500504
ASN2	1	29	EXON	29%_374r	VII_740604
ATE1	1	11	EXON	11%_36r	VII_460471
ATG13	1	11	EXON	11%_51r	XVI_908747
ATG15	1	12	EXON	12%_24r	III_237753
ATG18	1	26	EXON	26%_23r	VI_195255
ATM1	1	17	EXON	17%_39r	XIII_868473
ATP12	1	10	EXON	10%_66r	X_88151
ATP2	1	23	EXON	23%_844r	X_648137
ATP22	1	34	EXON	34%_43r	IV_1177301
ATP23	1	29	EXON	29%_24r	XIV_667523
AUS1	1	16	EXON	16%_24r	XV_353093
AVT1	1	23	EXON	23%_60r	X_438283
AVT3	1	13	EXON	13%_106r	XI_173525
AXL2	1	16	EXON	16%_25r	IX_85761
BAP2	1	18	EXON	18%_232r	II_374434
BDH1	1	19	EXON	19%_737r	I_35896
BDP1	1	17	EXON	17%_29r	XIV_556686
BEM4	1	16	EXON	16%_25r	XVI_245270
BGL2	1	12	EXON	12%_973r	VII_1057863
BMH2	1	12	EXON	12%_409r	IV_654230
BNI1	1	10	EXON	10%_20r	XIV_131489
BOI2	1	11	EXON	11%_34r	V_391099
BOR1	1	10	EXON	10%_28r	XIV_119744
BPT1	1	20	EXON	20%_60r	XII_120490
BSD2	1	10	EXON	10%_40r	II_783528
BTS1	1	10	EXON	10%_48r	XVI_423778
BUD8	1	15	EXON	15%_33r	XII_834357
BUL2	1	26	EXON	26%_38r	XIII_48688
CAB4	1	22	EXON	22%_59r	VII_1046087
CAN1	1	22	EXON	22%_103r	V_32615
CAT2	1	24	EXON	24%_29r	XIII_194416
CBS2	1	12	EXON	12%_50r	IV_851369
CCT2	1	24	EXON	24%_263r	IX_84370
CCT5	1	36	EXON	36%_115r	X_557458
CDC1	1	10	EXON	10%_49r	IV_827911
CDC12	1	28	EXON	28%_91r	VIII_327437
CDC24	1	16	EXON	16%_37r	I_63340
CDC31	1	14	EXON	14%_64r	XV_811382
CDC53	1	11	EXON	11%_42r	IV_224684
CDC60	1	10	EXON	10%_228r	XVI_249917
CDS1	1	16	EXON	16%_141r	II_296540
CET1	1	10	EXON	10%_20r	XVI_120018
CHA1	1	43	EXON	43%_441r	III_16491
CHA4	1	12	EXON	12%_25r	XII_339137
CHC1	1	12	EXON	12%_49r	VII_103284
CHM7	1	10	EXON	10%_29r	X_346657
CHS1	1	16	EXON	16%_112r	XIV_278169
CIC1	1	35	EXON	35%_87r	VIII_211922
CLA4	1	10	EXON	10%_20r	XIV_71021
CLG1	1	39	EXON	39%_138r	VII_88937
CLU1	1	60	EXON	60%_76r	XIII_292442
CMP2	1	21	EXON	21%_55r	XIII_161097
COG2	1	19	EXON	19%_42r	VII_730585
COG5	1	10	EXON	10%_20r	XIV_533692
COQ10	1	15	EXON	15%_76r	XV_310435
COS1	1	10	EXON	10%_55r	XIV_9294
COS111	1	22	EXON	22%_31r	II_631777
COS6	1	11	EXON	11%_108r	VII_1081765
COT1	1	10	EXON	10%_69r	XV_906608
COX19	1	10	EXON	10%_113r	XII_108875
CPR4	1	20	EXON	20%_60r	III_239980
CPR6	1	15	EXON	15%_110r	XII_572161
CRG1	1	10	EXON	10%_28r	VIII_519449
CRH1	1	12	EXON	12%_196r	VII_876723
CRT10	1	10	EXON	10%_20r	XV_207691
CSF1	1	10	EXON	10%_20r	XII_307307
CSI1	1	10	EXON	10%_28r	XIII_323605
CTT1	1	22	EXON	22%_22r	VII_656065
CUZ1	1	15	EXON	15%_119r	XIV_342642
CYK3	1	10	EXON	10%_39r	IV_250421
CYR1	1	11	EXON	11%_45r	X_431079
DAL81	1	10	EXON	10%_20r	IX_401336
DCP2	1	12	EXON	12%_66r	XIV_404511
DCW1	1	12	EXON	12%_125r	XI_352511
DEG1	1	25	EXON	25%_24r	VI_147219
DFG10	1	23	EXON	23%_34r	IX_260325
DGA1	1	21	EXON	21%_60r	XV_794758
DGK1	1	12	EXON	12%_110r	XV_899758
DIE2	1	12	EXON	12%_25r	VII_947951
DLD1	1	11	EXON	11%_118r	IV_147391
DNF1	1	22	EXON	22%_31r	V_515227
DPH2	1	11	EXON	11%_45r	XI_81135
DPL1	1	11	EXON	11%_26r	IV_1050507
DPM1	1	17	EXON	17%_158r	XVI_901481
DSC2	1	26	EXON	26%_63r	XV_194720
DST1	1	10	EXON	10%_124r	VII_418166
DUG2	1	11	EXON	11%_36r	II_765704
EBS1	1	16	EXON	16%_48r	IV_863448
ECM16	1	11	EXON	11%_27r	XIII_526578
ECM29	1	24	EXON	24%_29r	VIII_45351
ECM30	1	12	EXON	12%_33r	XII_1011024
ECM38	1	12	EXON	12%_78r	XII_727807
EDE1	1	34	EXON	34%_67r	II_129064
EDS1	1	18	EXON	18%_27r	II_304515
EFM1	1	15	EXON	15%_60r	VIII_22445
EHD3	1	11	EXON	11%_35r	IV_524000
EHT1	1	12	EXON	12%_146r	II_585932
ELO2	1	11	EXON	11%_197r	III_190688
ELP2	1	41	EXON	41%_41r	VII_902235
EMC1	1	22	EXON	22%_108r	III_45031
EMG1	1	13	EXON	13%_234r	XII_523884
EMP65	1	22	EXON	22%_22r	V_451869
ENO2	1	23	EXON	23%_1755r	VIII_452533
ERD1	1	11	EXON	11%_34r	IV_1296249
ERF2	1	15	EXON	15%_32r	XII_627652
ERG1	1	16	EXON	16%_237r	VII_848339
ERG25	1	13	EXON	13%_103r	VII_611403
ERV25	1	31	EXON	31%_586r	XIII_246341
EST2	1	10	EXON	10%_20r	XII_766911
ETR1	1	12	EXON	12%_144r	II_293156
EXO5	1	17	EXON	17%_34r	II_566247
EXO70	1	10	EXON	10%_29r	X_273757
FAP1	1	12	EXON	12%_39r	XIV_588787
FAR1	1	13	EXON	13%_132r	X_126208
FAR11	1	13	EXON	13%_23r	XIV_386673
FAS2	1	10	EXON	10%_138r	XVI_108997
FEN2	1	12	EXON	12%_41r	III_172164
FEX1	1	20	EXON	20%_24r	XV_1077362
FIG2	1	18	EXON	18%_22r	III_271603
FLO1	1	10	EXON	10%_20r	I_203892
FMN1	1	12	EXON	12%_74r	IV_935406
FMP25	1	11	EXON	11%_44r	XII_284645
FMP27	1	10	EXON	10%_20r	XII_1050504
FMP32	1	10	EXON	10%_55r	VI_43414
FRD1	1	15	EXON	15%_98r	V_66724
FRE1	1	10	EXON	10%_20r	XII_570342
FRK1	1	15	EXON	15%_20r	XVI_283852
GAB1	1	29	EXON	29%_62r	XII_1058287
GAL10	1	12	EXON	12%_2961r	II_277815
GAS1	1	21	EXON	21%_974r	XIII_887296
GCD10	1	13	EXON	13%_60r	XIV_509335
GCD11	1	49	EXON	49%_257r	V_205881
GCN20	1	22	EXON	22%_102r	VI_162824
GCN5	1	14	EXON	14%_75r	VII_997675
GCR2	1	14	EXON	14%_34r	XIV_265932
GCV3	1	10	EXON	10%_50r	I_58457
GDI1	1	12	EXON	12%_307r	V_440646
GEF1	1	10	EXON	10%_20r	X_508295
GEP3	1	16	EXON	16%_30r	XV_726302
GIP3	1	14	EXON	14%_35r	XVI_293107
GLO1	1	13	EXON	13%_272r	XIII_262095
GLT1	1	13	EXON	13%_67r	IV_150403
GND1	1	17	EXON	17%_594r	VIII_471848
GNP1	1	10	EXON	10%_49r	IV_1467853
GPI13	1	17	EXON	17%_28r	XII_77385
GPI14	1	10	EXON	10%_30r	X_461524
GPI18	1	25	EXON	25%_56r	II_245370
GRH1	1	23	EXON	23%_138r	IV_1478260
GSY1	1	15	EXON	15%_208r	VI_175659
GSY2	1	10	EXON	10%_373r	XII_662684
GUK1	1	15	EXON	15%_312r	IV_1366422
GUT2	1	43	EXON	43%_41r	IX_53349
GYP8	1	29	EXON	29%_24r	VI_80880
HAL5	1	30	EXON	30%_60r	X_107710
HAP2	1	41	EXON	41%_46r	VII_53210
HBS1	1	14	EXON	14%_69r	XI_598461
HEK2	1	36	EXON	36%_85r	II_160961
HEM3	1	10	EXON	10%_60r	IV_92777
HFD1	1	28	EXON	28%_95r	XIII_491477
HIS2	1	11	EXON	11%_102r	VI_204492
HMG1	1	20	EXON	20%_39r	XIII_118170
HMG2	1	11	EXON	11%_45r	XII_1032960
HOC1	1	23	EXON	23%_56r	X_575170
HOG1	1	22	EXON	22%_213r	XII_372095
HOM3	1	21	EXON	21%_177r	V_257040
HOM6	1	40	EXON	40%_144r	X_689464
HOP1	1	10	EXON	10%_20r	IX_228356
HOT1	1	13	EXON	13%_22r	XIII_606482
HRD1	1	14	EXON	14%_42r	XV_302697
HRD3	1	12	EXON	12%_63r	XII_558689
HRI1	1	10	EXON	10%_164r	XII_730942
HRT3	1	19	EXON	19%_76r	XII_336536
HSM3	1	24	EXON	24%_65r	II_746696
HSP104	1	21	EXON	21%_231r	XII_90405
HSP82	1	10	EXON	10%_105r	XVI_98005
HUL5	1	20	EXON	20%_30r	VII_240659
HYM1	1	10	EXON	10%_20r	XI_85902
ICE2	1	14	EXON	14%_85r	IX_194986
IES1	1	31	EXON	31%_60r	VI_109127
ILV1	1	43	EXON	43%_292r	V_329699
IMO32	1	10	EXON	10%_107r	VII_546660
IMP1	1	27	EXON	27%_86r	XIII_562094
INO80	1	10	EXON	10%_37r	VII_224946
INP53	1	20	EXON	20%_25r	XV_525611
IOC3	1	14	EXON	14%_35r	VI_171271
IPT1	1	25	EXON	25%_85r	IV_589966
IQG1	1	14	EXON	14%_21r	XVI_93015
ITR1	1	47	EXON	47%_872r	IV_1444244
ITR2	1	11	EXON	11%_63r	XV_125743
IZH2	1	18	EXON	18%_118r	XV_323968
IZH3	1	40	EXON	40%_104r	XII_185686
JHD1	1	10	EXON	10%_20r	V_255898
KAP122	1	18	EXON	18%_22r	VII_462215
KAP95	1	12	EXON	12%_49r	XII_825806
KEX1	1	10	EXON	10%_56r	VII_114069
KEX2	1	13	EXON	13%_46r	XIV_204552
KIN4	1	10	EXON	10%_20r	XV_778054
KTR6	1	20	EXON	20%_153r	XVI_458338
LAC1	1	13	EXON	13%_95r	XI_427454
LAP3	1	32	EXON	32%_384r	XIV_200698
LCB5	1	10	EXON	10%_20r	XII_666024
LDB17	1	12	EXON	12%_32r	IV_193115
LDB18	1	14	EXON	14%_63r	XII_40827
LDH1	1	18	EXON	18%_44r	II_632455
LHS1	1	36	EXON	36%_72r	XI_297776
LIP2	1	26	EXON	26%_57r	XII_616779
LRE1	1	16	EXON	16%_48r	III_36216
LRG1	1	15	EXON	15%_20r	IV_23960
LRO1	1	11	EXON	11%_34r	XIV_640813
LSB3	1	23	EXON	23%_173r	VI_203046
MAC1	1	18	EXON	18%_38r	XIII_318031
MAG1	1	25	EXON	25%_28r	V_455223
MAG2	1	10	EXON	10%_66r	XII_989752
MAK11	1	10	EXON	10%_118r	XI_397747
MAK5	1	55	EXON	55%_45r	II_528427
MAP1	1	17	EXON	17%_163r	XII_625778
MCM7	1	22	EXON	22%_45r	II_625925
MDM32	1	15	EXON	15%_40r	XV_607069
MED4	1	45	EXON	45%_62r	XV_659213
MED6	1	18	EXON	18%_49r	VIII_219750
MEF1	1	11	EXON	11%_84r	XII_273426
MES1	1	12	EXON	12%_200r	VII_1020921
MET10	1	13	EXON	13%_60r	VI_215874
MET14	1	16	EXON	16%_90r	XI_439307
MET16	1	14	EXON	14%_55r	XVI_876974
MET6	1	52	EXON	52%_457r	V_341971
MIC60	1	11	EXON	11%_95r	XI_471277
MIH1	1	12	EXON	12%_33r	XIII_342484
MIL1	1	12	EXON	12%_32r	VI_66768
MIP1	1	26	EXON	26%_34r	XV_941423
MIS1	1	13	EXON	13%_51r	II_412302
MLH1	1	17	EXON	17%_23r	XIII_595525
MLP2	1	19	EXON	19%_41r	IX_64126
MNE1	1	12	EXON	12%_24r	XV_994118
MNS1	1	16	EXON	16%_36r	X_668407
MRN1	1	14	EXON	14%_113r	XVI_196748
MRPL19	1	10	EXON	10%_49r	XIV_292243
MRPL35	1	16	EXON	16%_83r	IV_1111050
MRT4	1	10	EXON	10%_167r	XI_426826
MRX10	1	44	EXON	44%_29r	IV_1023841
MRX12	1	21	EXON	21%_42r	X_441506
MRX4	1	13	EXON	13%_37r	XVI_232083
MSN5	1	23	EXON	23%_46r	IV_1143205
MSS116	1	17	EXON	17%_131r	IV_847128
MUB1	1	10	EXON	10%_29r	XIII_467064
MYO5	1	19	EXON	19%_41r	XIII_488732
NAM7	1	16	EXON	16%_59r	XIII_428681
NAS2	1	12	EXON	12%_50r	IX_343149
NCE103	1	42	EXON	42%_212r	XIV_560348
NCR1	1	11	EXON	11%_36r	XVI_547248
NEJ1	1	20	EXON	20%_50r	XII_675298
NEW1	1	10	EXON	10%_78r	XVI_123565
NIC96	1	16	EXON	16%_49r	VI_152304
NIP1	1	12	EXON	12%_126r	XIII_893459
NMA111	1	22	EXON	22%_50r	XIV_396436
NMA2	1	13	EXON	13%_59r	VII_512556
NMD4	1	12	EXON	12%_50r	XII_852790
NMT1	1	31	EXON	31%_95r	XII_542870
NOC3	1	58	EXON	58%_51r	XII_154546
NOC4	1	13	EXON	13%_59r	XVI_820391
NOP7	1	26	EXON	26%_253r	VII_696208
NOP9	1	26	EXON	26%_64r	X_418977
NPA3	1	15	EXON	15%_142r	X_571188
NPC2	1	23	EXON	23%_342r	IV_371530
NPL3	1	10	EXON	10%_182r	IV_1329450
NPL4	1	16	EXON	16%_37r	II_576710
NPP2	1	10	EXON	10%_20r	V_124760
NSG1	1	61	EXON	61%_72r	VIII_370723
NSR1	1	12	EXON	12%_511r	VII_807339
NST1	1	10	EXON	10%_39r	XIV_456006
NTH1	1	36	EXON	36%_22r	IV_450223
NUC1	1	11	EXON	11%_80r	X_40793
NUG1	1	12	EXON	12%_226r	V_163875
NUM1	1	14	EXON	14%_35r	IV_761822
NUP145	1	17	EXON	17%_23r	VII_340391
NUP157	1	11	EXON	11%_35r	V_368712
NUP170	1	10	EXON	10%_37r	II_78525
NUP188	1	17	EXON	17%_23r	XIII_62617
NUP60	1	19	EXON	19%_56r	I_152526
NVJ2	1	12	EXON	12%_70r	XVI_716565
OCA2	1	22	EXON	22%_136r	XIV_517339
OLA1	1	54	EXON	54%_564r	II_291059
OPT2	1	10	EXON	10%_29r	XVI_925687
ORC2	1	12	EXON	12%_25r	II_361338
OSH3	1	17	EXON	17%_57r	VIII_243705
PAD1	1	11	EXON	11%_35r	IV_1511487
PAM17	1	14	EXON	14%_149r	XI_565847
PAT1	1	14	EXON	14%_84r	III_251048
PCF11	1	17	EXON	17%_35r	IV_923656
PDC1	1	26	EXON	26%_1139r	XII_233587
PDC2	1	17	EXON	17%_28r	IV_608800
PDC5	1	12	EXON	12%_25r	XII_411776
PDE2	1	11	EXON	11%_71r	XV_1013357
PER1	1	14	EXON	14%_34r	III_207906
PET494	1	11	EXON	11%_34r	XIV_706867
PET54	1	26	EXON	26%_61r	VII_940091
PEX10	1	10	EXON	10%_49r	IV_999334
PEX12	1	11	EXON	11%_42r	XIII_324389
PEX30	1	12	EXON	12%_54r	XII_779942
PEX35	1	21	EXON	21%_38r	VII_833985
PFA3	1	11	EXON	11%_51r	XIV_27564
PFA5	1	13	EXON	13%_46r	IV_1383255
PFF1	1	11	EXON	11%_35r	II_388440
PFY1	1	14	EXON	14%_804r	XV_552438
PGA3	1	17	EXON	17%_213r	XIII_21489
PGM2	1	10	EXON	10%_538r	XIII_476043
PHO13	1	42	EXON	42%_106r	IV_33185
PHO8	1	34	EXON	34%_105r	IV_1419960
PIF1	1	22	EXON	22%_36r	XIII_149246
PIN4	1	16	EXON	16%_37r	II_123574
PLB2	1	21	EXON	21%_65r	XIII_279483
PLB3	1	38	EXON	38%_54r	XV_306532
PMA1	1	23	EXON	23%_631r	VII_481336
PMT1	1	11	EXON	11%_44r	IV_289488
PMT2	1	31	EXON	31%_131r	I_108035
PMT3	1	15	EXON	15%_20r	XV_916649
PMT5	1	10	EXON	10%_28r	IV_291354
PMT6	1	15	EXON	15%_26r	VII_898034
PMT7	1	10	EXON	10%_30r	IV_1077119
POL2	1	13	EXON	13%_29r	XIV_154657
POM152	1	20	EXON	20%_24r	XIII_529241
POM33	1	16	EXON	16%_54r	XII_98086
POR2	1	13	EXON	13%_45r	IX_149493
PRO3	1	12	EXON	12%_156r	V_201099
PRP46	1	14	EXON	14%_28r	XVI_266810
PRP5	1	10	EXON	10%_20r	II_694445
PRS1	1	10	EXON	10%_218r	XI_107745
PRS4	1	15	EXON	15%_83r	II_93303
PSD1	1	15	EXON	15%_119r	XIV_316727
PST1	1	13	EXON	13%_252r	IV_564193
PTC5	1	11	EXON	11%_42r	XV_491987
PTK1	1	20	EXON	20%_20r	XI_68914
PUF4	1	40	EXON	40%_44r	VII_466456
PUT2	1	11	EXON	11%_84r	VIII_182616
QDR2	1	10	EXON	10%_128r	IX_133294
QDR3	1	17	EXON	17%_57r	II_323028
QRI1	1	10	EXON	10%_50r	IV_275295
RAD14	1	12	EXON	12%_39r	XIII_666153
RAD26	1	10	EXON	10%_20r	X_499496
RAD3	1	12	EXON	12%_40r	V_528401
RAD30	1	18	EXON	18%_22r	IV_1304224
RAD4	1	10	EXON	10%_20r	V_502192
RAD9	1	36	EXON	36%_25r	IV_900079
RCE1	1	33	EXON	33%_21r	XIII_814958
RCK2	1	28	EXON	28%_153r	XII_635871
RCM1	1	13	EXON	13%_52r	XIV_591599
REF2	1	19	EXON	19%_26r	IV_850116
RET2	1	20	EXON	20%_129r	VI_250399
REV7	1	17	EXON	17%_45r	IX_88350
RFA1	1	10	EXON	10%_30r	I_157434
RFC5	1	11	EXON	11%_35r	II_424344
RGR1	1	17	EXON	17%_28r	XII_276433
RHO2	1	10	EXON	10%_78r	XIV_456623
RHO5	1	21	EXON	21%_148r	XIV_300463
RIB3	1	12	EXON	12%_512r	IV_1428699
RIO1	1	10	EXON	10%_86r	XV_549958
RIX7	1	16	EXON	16%_53r	XII_70879
RKR1	1	10	EXON	10%_20r	XIII_763446
ROM2	1	12	EXON	12%_24r	XII_864364
ROX3	1	19	EXON	19%_109r	II_44918
ROY1	1	40	EXON	40%_22r	XIII_782664
RPA135	1	12	EXON	12%_90r	XVI_578793
RPB2	1	23	EXON	23%_103r	XV_614884
RPF2	1	18	EXON	18%_181r	XI_591851
RPL20B	1	19	EXON	19%_1733r	XV_900420
RPL32	1	20	EXON	20%_2261r	II_46202
RPL4A	1	20	EXON	20%_1407r	II_300391
RPL4B	1	10	EXON	10%_818r	IV_472078
RPL6B	1	11	EXON	11%_762r	XII_1029339
RPN8	1	13	EXON	13%_181r	XV_816085
RPO41	1	36	EXON	36%_38r	VI_60657
RPP0	1	20	EXON	20%_1633r	XII_806611
RPS1A	1	27	EXON	27%_2062r	XII_1018566
RPS1B	1	14	EXON	14%_1178r	XIII_147107
RPS27A	1	16	EXON	16%_862r	XI_159062
RPS6B	1	13	EXON	13%_321r	II_591713
RRN10	1	16	EXON	16%_42r	II_171791
RRP12	1	13	EXON	13%_43r	XVI_530107
RRP6	1	33	EXON	33%_45r	XV_327429
RSC30	1	22	EXON	22%_44r	VIII_217417
RSC4	1	13	EXON	13%_51r	XI_452575
RSM28	1	21	EXON	21%_106r	IV_1437562
RSN1	1	20	EXON	20%_93r	XIII_800488
RVS167	1	14	EXON	14%_141r	IV_1251057
RXT3	1	12	EXON	12%_95r	IV_321487
SAM1	1	14	EXON	14%_454r	XII_516016
SAM35	1	10	EXON	10%_65r	VIII_273481
SAM4	1	21	EXON	21%_353r	XVI_25380
SCD5	1	11	EXON	11%_43r	XV_937866
SCD6	1	25	EXON	25%_127r	XVI_793131
SCT1	1	51	EXON	51%_43r	II_204592
SCW4	1	19	EXON	19%_357r	VII_1049382
SDD3	1	28	EXON	28%_81r	XV_132782
SDO1	1	11	EXON	11%_92r	XII_184642
SDS22	1	15	EXON	15%_70r	XI_79391
SET3	1	35	EXON	35%_20r	XI_498567
SGM1	1	10	EXON	10%_64r	X_675615
SGN1	1	17	EXON	17%_111r	IX_356688
SHM1	1	31	EXON	31%_174r	II_737365
SHM2	1	21	EXON	21%_894r	XII_258142
SIR3	1	13	EXON	13%_30r	XII_1019447
SIZ1	1	12	EXON	12%_24r	IV_1290471
SKG6	1	15	EXON	15%_26r	VIII_395945
SKI2	1	18	EXON	18%_22r	XII_916724
SKN7	1	29	EXON	29%_47r	VIII_513529
SKO1	1	16	EXON	16%_36r	XIV_321005
SLA2	1	10	EXON	10%_96r	XIV_190457
SLC1	1	13	EXON	13%_109r	IV_362950
SLG1	1	13	EXON	13%_214r	XV_341926
SLX5	1	11	EXON	11%_42r	IV_430594
SLY1	1	23	EXON	23%_30r	IV_840372
SLY41	1	11	EXON	11%_34r	XV_892911
SMF1	1	22	EXON	22%_149r	XV_90041
SMY1	1	16	EXON	16%_37r	XI_288087
SNC1	1	14	EXON	14%_110r	I_87636
SNF4	1	16	EXON	16%_112r	VII_292537
SNF5	1	42	EXON	42%_21r	II_781872
SNQ2	1	36	EXON	36%_49r	IV_469105
SNU114	1	16	EXON	16%_36r	XI_124402
SOK2	1	13	EXON	13%_22r	XIII_305569
SPC105	1	10	EXON	10%_28r	VII_335012
SPC2	1	17	EXON	17%_106r	XIII_164879
SPG5	1	13	EXON	13%_228r	XIII_646133
SPO14	1	19	EXON	19%_31r	XI_502158
SPT2	1	15	EXON	15%_92r	V_500048
SRB5	1	12	EXON	12%_40r	VII_697699
SRP72	1	40	EXON	40%_84r	XVI_154872
SRS2	1	10	EXON	10%_28r	X_259721
SSA1	1	14	EXON	14%_834r	I_140468
SSA2	1	11	EXON	11%_275r	XII_96522
SSB1	1	44	EXON	44%_1101r	IV_44470
SSB2	1	19	EXON	19%_1132r	XIV_252464
SSD1	1	19	EXON	19%_108r	IV_1046881
SSH1	1	10	EXON	10%_190r	II_769004
SSK2	1	10	EXON	10%_20r	XIV_684251
SSM4	1	15	EXON	15%_32r	IX_297843
SSU1	1	12	EXON	12%_142r	XVI_374218
STE11	1	13	EXON	13%_22r	XII_850396
STE12	1	10	EXON	10%_39r	VIII_274238
STE23	1	14	EXON	14%_48r	XII_900683
STE3	1	12	EXON	12%_370r	XI_114316
STE5	1	13	EXON	13%_30r	IV_659496
STH1	1	13	EXON	13%_74r	IX_121789
STN1	1	42	EXON	42%_35r	IV_611412
STS1	1	16	EXON	16%_24r	IX_377307
SUC2	1	10	EXON	10%_268r	IX_38965
SUM1	1	10	EXON	10%_30r	IV_1083014
SVL3	1	19	EXON	19%_42r	XVI_489079
SWA2	1	10	EXON	10%_30r	IV_1106540
SYN8	1	15	EXON	15%_77r	I_128549
TAF6	1	17	EXON	17%_86r	VII_298343
TAM41	1	31	EXON	31%_89r	VII_585685
TAX4	1	10	EXON	10%_20r	X_279948
TCB1	1	15	EXON	15%_59r	XV_484934
TCB3	1	26	EXON	26%_83r	XIII_126291
TCD2	1	12	EXON	12%_32r	XI_388819
TDA9	1	13	EXON	13%_36r	XIII_105703
TEL1	1	10	EXON	10%_20r	II_51222
TFC4	1	10	EXON	10%_20r	VII_586612
TGL1	1	15	EXON	15%_80r	XI_180958
TGL2	1	13	EXON	13%_44r	IV_568118
THR4	1	47	EXON	47%_346r	III_218027
TIF4631	1	14	EXON	14%_105r	VII_825045
TIF4632	1	14	EXON	14%_69r	VII_407681
TIF5	1	24	EXON	24%_199r	XVI_648845
TIM54	1	18	EXON	18%_97r	X_335119
TIP20	1	20	EXON	20%_25r	VII_231070
TML25	1	56	EXON	56%_48r	XII_385396
TNA1	1	13	EXON	13%_176r	VII_1012680
TOM1	1	11	EXON	11%_52r	IV_1378796
TOM71	1	16	EXON	16%_43r	VIII_343434
TOR2	1	21	EXON	21%_28r	XI_56342
TOS1	1	17	EXON	17%_878r	II_563609
TOS3	1	13	EXON	13%_30r	VII_164213
TRA1	1	11	EXON	11%_26r	VIII_311779
TRK1	1	30	EXON	30%_20r	X_176740
TRM13	1	25	EXON	25%_36r	XV_84894
TRP5	1	37	EXON	37%_130r	VII_446451
TSC13	1	15	EXON	15%_300r	IV_426557
TTI2	1	10	EXON	10%_20r	X_677750
TUB1	1	18	EXON	18%_153r	XIII_98601
TUB3	1	28	EXON	28%_138r	XIII_22936
TUF1	1	13	EXON	13%_393r	XV_684245
TVP38	1	19	EXON	19%_109r	XI_604800
UBA1	1	22	EXON	22%_155r	XI_39663
UBR1	1	11	EXON	11%_36r	VII_860975
UBX2	1	18	EXON	18%_53r	XIII_245738
UBX5	1	14	EXON	14%_57r	IV_1128755
UFD2	1	15	EXON	15%_40r	IV_118719
UME1	1	21	EXON	21%_32r	XVI_289822
UMP1	1	10	EXON	10%_137r	II_581797
URB1	1	13	EXON	13%_23r	XI_413570
USE1	1	12	EXON	12%_50r	VII_317495
UTP14	1	12	EXON	12%_54r	XIII_84392
UTR1	1	18	EXON	18%_92r	X_527708
VAC14	1	13	EXON	13%_37r	XII_894410
VID27	1	17	EXON	17%_58r	XIV_248742
VPH1	1	11	EXON	11%_254r	XV_828204
VPS3	1	10	EXON	10%_20r	IV_1439806
VPS53	1	10	EXON	10%_29r	X_389197
VPS55	1	53	EXON	53%_105r	X_518796
VPS73	1	16	EXON	16%_25r	VII_309646
VRG4	1	11	EXON	11%_213r	VII_77552
VTA1	1	12	EXON	12%_50r	XII_517382
VTC3	1	16	EXON	16%_67r	XVI_515713
WBP1	1	26	EXON	26%_229r	V_149161
WHI2	1	42	EXON	42%_85r	XV_411330
WRS1	1	18	EXON	18%_220r	XV_137552
WTM1	1	43	EXON	43%_337r	XV_771678
XKS1	1	11	EXON	11%_34r	VII_887201
YAK1	1	13	EXON	13%_72r	X_148866
YAT2	1	12	EXON	12%_40r	V_204312
YBL100W-B	1	15	EXON	15%_20r	II_32818
YBR220C	1	52	EXON	52%_85r	II_663388
YBR225W	1	10	EXON	10%_29r	II_672902
YBR238C	1	10	EXON	10%_29r	II_695752
YBR259W	1	42	EXON	42%_26r	II_731801
YCK1	1	12	EXON	12%_81r	VIII_373419
YCL049C	1	13	EXON	13%_124r	III_40218
YCR023C	1	28	EXON	28%_57r	III_160295
YDL180W	1	21	EXON	21%_60r	IV_136648
YDR222W	1	10	EXON	10%_20r	IV_910576
YDR248C	1	22	EXON	22%_62r	IV_957959
YDR365W-B	1	19	EXON	19%_21r	IV_1209154
YEH1	1	23	EXON	23%_39r	XII_126139
YER079W	1	28	EXON	28%_63r	V_319070
YFL066C	1	10	EXON	10%_20r	VI_1468
YFT2	1	10	EXON	10%_50r	IV_1105302
YGL140C	1	14	EXON	14%_34r	VII_242757
YGR026W	1	31	EXON	31%_177r	VII_533631
YGR027W-B	1	41	EXON	41%_51r	VII_538214
YGR045C	1	13	EXON	13%_30r	VII_583955
YHC1	1	20	EXON	20%_73r	XII_724918
YHR020W	1	27	EXON	27%_248r	VIII_145529
YHR078W	1	17	EXON	17%_51r	VIII_257757
YHR202W	1	10	EXON	10%_29r	VIII_503395
YHR214C-B	1	10	EXON	10%_20r	VIII_545625
YIA6	1	11	EXON	11%_27r	IX_344802
YIL014C-A	1	20	EXON	20%_63r	IX_325430
YJL070C	1	21	EXON	21%_32r	X_310401
YJR012C	1	33	EXON	33%_57r	X_460005
YJR098C	1	10	EXON	10%_20r	X_614262
YJR124C	1	15	EXON	15%_33r	X_653887
YKR018C	1	14	EXON	14%_187r	XI_474504
YLL032C	1	10	EXON	10%_20r	XII_76525
YLR126C	1	13	EXON	13%_46r	XII_395377
YLR227W-B	1	65	EXON	65%_38r	XII_595595
YMR253C	1	18	EXON	18%_32r	XIII_776492
YNL115C	1	10	EXON	10%_46r	XIV_411604
YNL193W	1	10	EXON	10%_40r	XIV_275465
YNR048W	1	11	EXON	11%_27r	XIV_711931
YOL036W	1	32	EXON	32%_64r	XV_258611
YOL057W	1	12	EXON	12%_58r	XV_221269
YOR1	1	18	EXON	18%_22r	VII_1053314
YOR238W	1	18	EXON	18%_27r	XV_784020
YOS9	1	10	EXON	10%_37r	IV_566251
YPK9	1	12	EXON	12%_31r	XV_865123
YPR003C	1	10	EXON	10%_20r	XVI_562157
YPR089W	1	10	EXON	10%_37r	XVI_715211
YPR127W	1	29	EXON	29%_48r	XVI_790998
YPR158C-D	1	45	EXON	45%_87r	XVI_854100
YPS1	1	10	EXON	10%_77r	XII_387016
YPS6	1	15	EXON	15%_38r	IX_431220
YPS7	1	24	EXON	24%_37r	IV_1172419
YPT7	1	10	EXON	10%_240r	XIII_267497
YSP2	1	10	EXON	10%_20r	IV_1123933
YTA6	1	12	EXON	12%_33r	XVI_416668
YTA7	1	14	EXON	14%_35r	VII_1029629
ZRT3	1	12	EXON	12%_113r	XI_119215

## Sheet: Repeat_1&2_common
Repeat_1&2_common
ARG81
RPA190
APJ1
DUF1
HEL1
HUT1
MET30
MYO4
NCA2
NCP1
ROK1
RRT2
SED4
URA7
YPL150W
ACA1
ADE13
AIM21
AIM34
AIP5
ALG11
ALG3
APC9
APE4
ARG7
ASA1
ATP1
AVT4
BMH1
BMT2
BNA4
BNI5
BPL1
BRL1
BUL1
BUR2
CCL1
CCZ1
CDC4
CDC43
CDC73
CDC9
CFD1
CHK1
CLP1
COM2
COP1
COS7
CSS3
CST9
CUL3
DAK1
DIS3
DJP1
DNF3
ECM1
EFT1
EFT2
END3
ERG28
ERG4
ERG6
ERV46
EXG2
FAA3
FKS1
FMP42
FRE8
FRQ1
GCG1
GGA1
GIP2
GLC7
GLE2
GLG1
GPI1
GPI12
GPX2
GRE3
GSH2
GWT1
GYP6
GYP7
HCS1
HEL2
HEM4
HFI1
HMX1
HUA2
IKI3
ILT1
ILV2
IMD2
ISC10
ISW2
ITT1
JSN1
KIP2
LAS21
LCB3
LEO1
LOA1
LYS14
MAL12
MDM31
MKK2
MMP1
MPD2
MRE11
MRP4
MRX1
MRX3
MSB1
NCL1
NGR1
NIT3
NOC2
NPR3
NPY1
NSE3
NUP192
NUP2
OAF3
OCA5
OPY1
OSH2
OSH6
PAC11
PCT1
PET20
PEX31
PGI1
PHO86
PHO90
PHR1
PKC1
PKH3
PLB1
PMS1
POL3
POP1
PPG1
PPN1
PPT1
PRE9
PSF2
PSY2
PTC4
PTI1
PUS6
QRI5
RAD1
RAP1
RAT1
RDR1
REG1
REV1
REX2
RIA1
RKM4
RMI1
RNA15
ROG3
RPL6A
RPO21
RRG7
RSE1
RSF1
RSF2
RTC5
RTG3
RXT2
SEC27
SEC3
SHE1
SHU1
SLF1
SLH1
SNF2
SNT1
SPE3
SPO1
SPT16
SPT20
SRO77
SRP1
SRP101
SSL2
SYP1
TAF5
TAT2
THI6
THS1
TIM50
TPO5
UBP13
UBP14
UBP15
UBS1
UFD4
UIP5
URE2
UTP21
UTP22
VBA4
VID22
VPS1
VPS27
VPS64
VPS72
VTC2
XRN1
YCF1
YCK3
YDR476C
YER152C
YGL082W
YGL114W
YGP1
YGR054W
YJR027W
YKR070W
YMC1
YML119W
YMR317W
YPC1
YPD1
YPL071C
YPR071W
YPT32
YRB1
YRR1
snR43
snR70
QNS1
HMG2
SAM2
YCR023C
YJR124C
ACC1
ALE1
CDS1
DNF2
DPH2
ERG11
FAT1
HAP1
HUL5
MRI1
RRP6
SCP160
SEC21
SNQ2
SRP54
ADE3
AHK1
AIM14
AIM6
ARC40
ARO1
ATP22
AVT1
BDF2
CCT6
CHC1
DCW1
DPH5
DSL1
ELP2
EMC1
FAS1
GAA1
GAS5
GCN1
GPD2
GSC2
GUS1
HIS4
ILS1
ITR1
KAR2
LAG1
LEU9
LYS9
MDL2
MYO5
NAT1
NCR1
NEW1
NMA111
PDA1
PDC1
PLB2
POL5
PPH21
PUS7
QDR2
ROT2
RPB2
RPL40A
RPL4B
RPS7A
RSC30
SCS7
SDD3
SEC63
SIT1
SNF3
SNF4
SPO7
SPT6
TAM41
VID27
YBR238C
YCL049C
YEF3
YHR020W
YNR021W
ZRC1
AAP1
ABP140
ACT1
ADE16
ADE17
ADE2
ADE4
ADE6
ADK1
ADP1
AFT2
AIM24
ALD4
ALG12
ALG6
ALK1
AMD1
APL2
APL6
ARC1
ARD1
ARG1
ARH1
ASC1
ASN2
ATM1
ATP2
ATP23
AUS1
AVT3
BAP2
BDH1
BDP1
BEM4
BGL2
BMH2
BOR1
BPT1
CAB4
CAN1
CAT2
CCT2
CCT5
CDC12
CHA1
CHO2
CHS1
CHS3
CIC1
CKA2
CLG1
CLU1
CMP2
COG2
COQ10
COS1
COT1
CPA2
CPR4
CPR6
CPT1
CRH1
CUZ1
DFG10
DGA1
DGK1
DLD1
DPL1
DPM1
DRS2
DSC2
ECM27
ECM38
EDE1
EFM1
ELO1
EMG1
ENO2
ERF2
ERG1
ERG25
ERV25
ETR1
FAR1
FAR11
FEN2
FET5
FRD1
GAL10
GAL11
GAS1
GCD10
GCD11
GCD7
GCN20
GCN5
GCV3
GDI1
GLO1
GLT1
GND1
GRH1
GSY1
GUK1
GUT1
GUT2
HAL5
HAP2
HBS1
HEK2
HEM3
HFD1
HIS2
HOC1
HOG1
HOM3
HOM6
HRD3
HRQ1
HRT3
HSC82
HSM3
HSP104
ICE2
IES1
ILV1
IMO32
IMP1
INO80
INP53
IOC3
IPT1
ITR2
IZH3
KAP123
KAP95
KEX1
KEX2
KTR6
LAP3
LDB18
LDB19
LDH1
LHS1
LIP2
LRE1
LSB3
MAG1
MAK5
MCM7
MED4
MED6
MEF1
MES1
MET6
MIC60
MIH1
MIP1
MLO1
MRN1
MRPL19
MRPL35
MRX4
MSS116
NCE103
NEJ1
NIC96
NIP1
NMA2
NMD5
NMT1
NOC3
NOP7
NPA3
NPC2
NPL4
NSG1
NSR1
NUM1
NUP157
NVJ2
OCA2
OLA1
OSH3
OST3
PAM17
PAN1
PAP1
PAT1
PDE2
PER1
PET54
PEX30
PEX35
PFA3
PFA5
PFF1
PFY1
PGA3
PHO13
PHO8
PHO87
PIF1
PIN4
PMA1
PMT2
PMT5
PRS1
PSD1
PSE1
PST1
PTC5
PUF4
PUT2
PYC2
RAD14
RCK2
RET2
REV7
RGA1
RGC1
RHO2
RHO5
RIB3
RIO1
RIX7
RKR1
RNH70
RPA135
RPF2
RPL20B
RPL32
RPL4A
RPL6B
RPO41
RPP0
RPS1A
RPS1B
RPS27A
RPS6B
RSC4
RSM28
RSN1
SAM1
SAM35
SAM4
SCD5
SCD6
SCT1
SCW4
SEC24
SET3
SGM1
SGN1
SHM1
SHM2
SIR3
SKN7
SLA2
SLC1
SLG1
SLX5
SLY1
SMF1
SNF5
SNU114
SPA2
SPC2
SPG5
SPT2
SRB5
SRP72
SSA1
SSA2
SSB1
SSB2
SSD1
SSH1
SSK2
SSU1
STE12
STE3
STH1
TCB1
TCB3
TGL1
TGL2
THR4
TIF5
TIM54
TOM71
TOR2
TOS1
TRK1
TRM3
TRP5
TSC13
TUB1
TUB3
TUF1
TVP38
UBA1
UBX3
UFD2
URA2
UTP10
UTP14
UTP20
UTP25
VPH1
VPS55
VRG4
VTC3
WBP1
WHI2
WRS1
WTM1
XKS1
YBR220C
YDR248C
YER079W
YFT2
YGR026W
YHB1
YHC1
YHR078W
YIL014C-A
YJR012C
YKR018C
YLR227W-B
YMR253C
YNR048W
YOL036W
YPR089W
YPR127W
YPR158C-D
YPT7
YTA7
ZRT3
GEA2
LEU3
RRP5
RTP1
SEC1
SEC7
AGC1
BLM10
CCM1
CWH43
DOP1
GAL83
GDE1
IRA2
IRC5
LAM4
MET5
MTC5
NUP120
PUT3
SEC15
SEC39
SEG1
SHE4
SLN1
SPT7
STB4
TPA1
UBP11
VIP1
VPS34
YBT1
YDL206W
YEH2
YRO2
YVC1
ZRT2
AAH1
ADA2
AGP2
AHC1
AIM29
AKR2
ALG2
ALG8
ALR1
ANT1
ANY1
APE2
ARN2
ARP5
ATE1
ATG13
ATG15
ATG18
ATP12
AXL2
BNI1
BOI2
BSD2
BTS1
BUD8
BUL2
CBS2
CDC1
CDC24
CDC31
CDC53
CDC60
CET1
CHA4
CHM7
CLA4
COG5
COS111
COS6
COX19
CRG1
CRT10
CSF1
CSI1
CTT1
CYK3
CYR1
DAL81
DCP2
DEG1
DIE2
DNF1
DST1
DUG2
EBS1
ECM16
ECM29
ECM30
EDS1
EHD3
EHT1
ELO2
EMP65
ERD1
EST2
EXO5
EXO70
FAP1
FAS2
FEX1
FIG2
FLO1
FMN1
FMP25
FMP27
FMP32
FRE1
FRK1
GAB1
GCR2
GEF1
GEP3
GIP3
GNP1
GPI13
GPI14
GPI18
GSY2
GYP8
HMG1
HOP1
HOT1
HRD1
HRI1
HSP82
HYM1
IQG1
IZH2
JHD1
KAP122
KIN4
LAC1
LCB5
LDB17
LRG1
LRO1
MAC1
MAG2
MAK11
MAP1
MDM32
MET10
MET14
MET16
MIL1
MIS1
MLH1
MLP2
MNE1
MNS1
MRT4
MRX10
MRX12
MSN5
MUB1
NAM7
NAS2
NMD4
NOC4
NOP9
NPL3
NPP2
NST1
NTH1
NUC1
NUG1
NUP145
NUP170
NUP188
NUP60
OPT2
ORC2
PAD1
PCF11
PDC2
PDC5
PET494
PEX10
PEX12
PGM2
PLB3
PMT1
PMT3
PMT6
PMT7
POL2
POM152
POM33
POR2
PRO3
PRP46
PRP5
PRS4
PTK1
QDR3
QRI1
RAD26
RAD3
RAD30
RAD4
RAD9
RCE1
RCM1
REF2
RFA1
RFC5
RGR1
ROM2
ROX3
ROY1
RPN8
RRN10
RRP12
RVS167
RXT3
SDO1
SDS22
SIZ1
SKG6
SKI2
SKO1
SLY41
SMY1
SNC1
SOK2
SPC105
SPO14
SRS2
SSM4
STE11
STE23
STE5
STN1
STS1
SUC2
SUM1
SVL3
SWA2
SYN8
TAF6
TAX4
TCD2
TDA9
TEL1
TFC4
TIF4631
TIF4632
TIP20
TML25
TNA1
TOM1
TOS3
TRA1
TRM13
TTI2
UBR1
UBX2
UBX5
UME1
UMP1
URB1
USE1
UTR1
VAC14
VPS3
VPS53
VPS73
VTA1
YAK1
YAT2
YBL100W-B
YBR225W
YBR259W
YCK1
YDL180W
YDR222W
YDR365W-B
YEH1
YFL066C
YGL140C
YGR027W-B
YGR045C
YHR202W
YHR214C-B
YIA6
YJL070C
YJR098C
YLL032C
YLR126C
YNL115C
YNL193W
YOL057W
YOR1
YOR238W
YOS9
YPK9
YPR003C
YPS1
YPS6
YPS7
YSP2
YTA6
